# Supplementary material for: yggS Encoding Pyridoxal 5′-Phosphate Binding Protein Is Required for Acidovorax citrulli Virulence
Source: Front Microbiol. 2022 Jan 11;12:783862. doi: 10.3389/fmicb.2021.783862 (PMC8787154; doi:10.3389/fmicb.2021.783862)
Supplement: Supplementary file 3 [file Data_Sheet_3.XLSX]

## Sheet: Table 1-1
Table 1. The raw data of differential analysis between Acidovorax citrulli XjL12 and mutant strain ΔyggS defective in yggS gene
Table 1-1. Differential gene expression as determined by RNA-Seq between XjL12 and ΔyggS
padj：adjusted pvalue，less than 0.05 were assigned as differentially expressed genes; log2FoldChange=log2(readcount_ΔyggS/readcount_XjL12)
locus_tag	readcount_ΔyggS	readcount_XjL12	log2FoldChange	pval	padj	significant	gene_name	Name	product
Aave_0001	2791.39	2660.74	0.069156	0.50147	0.7366	FALSE	dnaA	dnaA||WP_011793197.1	chromosomal replication initiator protein DnaA
Aave_0002	2012.07	1916.5	0.070202	0.50564	0.74039	FALSE	AAVE_RS00010	WP_011793198.1	DNA polymerase III subunit beta
Aave_0003	5628.58	5120.04	0.13662	0.17189	0.38223	FALSE	gyrB	gyrB||WP_011793199.1	DNA topoisomerase (ATP-hydrolyzing) subunit B
Aave_0004	2972.91	3110.36	-0.065206	0.50512	0.74005	FALSE	AAVE_RS00020	WP_011793200.1	putative DNA binding domain-containing protein
Aave_0005	726.179	684.494	0.085288	0.45442	0.69822	FALSE	AAVE_RS00025	WP_011793201.1	hypothetical protein
Aave_0006	311.062	346.042	-0.15375	0.26136	0.50218	FALSE	AAVE_RS00030	-	sigma 54-dependent transcriptional regulator
Aave_0007	242.088	235.5	0.039805	0.81451	0.93249	FALSE	AAVE_RS00035	WP_011793202.1	nucleotidyltransferase domain-containing protein
Aave_0008	123.701	123.923	-0.0025873	0.99221	1	FALSE	AAVE_RS00040	WP_011793203.1	YkgJ family cysteine cluster protein
Aave_0009	113.92	138.123	-0.27793	0.13674	0.33267	FALSE	AAVE_RS00045	WP_011793204.1	OsmC family protein
Aave_0010	15.0032	9.94242	0.5936	0.35218	0.60533	FALSE	AAVE_RS00050	WP_011793205.1	4Fe-4S dicluster domain-containing protein
Aave_0011	917.473	894.384	0.036771	0.73185	0.89232	FALSE	AAVE_RS00055	WP_011793206.1	homoserine dehydrogenase
Aave_0012	28.7603	30.0835	-0.064891	0.96229	1	FALSE	AAVE_RS00060	WP_011793207.1	hypothetical protein
Aave_0013	4145.55	3785.91	0.13092	0.18789	0.40499	FALSE	dinG	dinG||WP_011793208.1	ATP-dependent DNA helicase DinG
Aave_0014	148.434	180.321	-0.28074	0.098757	0.26526	FALSE	AAVE_RS00070	WP_011793209.1	pyridoxamine 5'-phosphate oxidase family protein
Aave_0015	5.0131	8.44357	-0.75215	0.32921	0.58053	FALSE	AAVE_RS00075	WP_011793210.1	hypothetical protein
Aave_0016	583.879	577.988	0.014631	0.89957	0.97719	FALSE	AAVE_RS00080	WP_011793211.1	3'-5' exonuclease
Aave_0017	976.987	888.357	0.1372	0.22433	0.45717	FALSE	AAVE_RS00085	WP_011793212.1	aminotransferase class I/II-fold pyridoxal phosphate-dependent enzyme
Aave_0018	40.2523	50.7432	-0.33414	0.2348	0.47051	FALSE	AAVE_RS00090	WP_011793213.1	nuclear transport factor 2 family protein
Aave_0019	823.836	1107.63	-0.42705	9.8806e-05	0.00096958	TRUE	leuA	leuA||WP_041827668.1	2-isopropylmalate synthase
Aave_0020	365.692	366.521	-0.0032661	0.99268	1	FALSE	AAVE_RS00100	WP_011793215.1	C40 family peptidase
Aave_0021	3598.12	2628.43	0.45304	0.00013933	0.0013148	TRUE	AAVE_RS00105	WP_165843006.1	3-deoxy-7-phosphoheptulonate synthase
Aave_0022	12845.6	13895.5	-0.11334	0.23473	0.47051	FALSE	AAVE_RS00110	WP_011793217.1	EAL domain-containing protein
Aave_0023	778.464	837.362	-0.10522	0.3614	0.61214	FALSE	AAVE_RS00115	WP_011793218.1	acyloxyacyl hydrolase
Aave_0024	138.296	149.029	-0.10783	0.54237	0.77103	FALSE	AAVE_RS00120	-	Spy/CpxP family protein refolding chaperone
Aave_0025	1431.33	1212.64	0.2392	0.024822	0.097678	FALSE	AAVE_RS00125	WP_011793220.1	recombination-associated protein RdgC
Aave_0026	1257.54	1233.04	0.028381	0.77689	0.91596	FALSE	AAVE_RS00130	WP_011793221.1	membrane protein
Aave_0027	4679.16	4678.15	0.00031109	0.98211	1	FALSE	AAVE_RS00135	WP_011793222.1	hypothetical protein
Aave_0028	42.8907	33.8898	0.33981	0.27042	0.51245	FALSE	AAVE_RS00140	WP_013592554.1	DUF3297 family protein
Aave_0029	361.885	426.1	-0.23566	0.078961	0.22683	FALSE	AAVE_RS00145	WP_041827170.1	hypothetical protein
Aave_0030	181.898	205.404	-0.17534	0.36097	0.61214	FALSE	AAVE_RS00150	WP_011793225.1	BPSL0067 family protein
Aave_0031	1347.82	1261.43	0.095574	0.37574	0.62752	FALSE	AAVE_RS00155	WP_011793226.1	acetyl-CoA C-acyltransferase family protein
Aave_0032	139.154	154.512	-0.15104	0.48419	0.72244	FALSE	cueR	WP_011793227.1||cueR	Cu(I)-responsive transcriptional regulator
Aave_0033	39.7944	35.6245	0.15969	0.60584	0.81812	FALSE	AAVE_RS00165	WP_011793228.1	heavy-metal-associated domain-containing protein
Aave_0034	746.912	828.471	-0.14951	0.19648	0.41792	FALSE	AAVE_RS00170	WP_011793229.1	copper-translocating P-type ATPase
Aave_0035	8303.27	5951.86	0.48034	0.0077576	0.039005	TRUE	AAVE_RS00175	WP_011793230.1	HAMP domain-containing protein
Aave_0038	802.992	616.978	0.38017	0.001118	0.0080093	TRUE	AAVE_RS00180	WP_011793233.1	efflux RND transporter permease subunit
Aave_0039	170.515	163.536	0.06029	0.70041	0.87594	FALSE	AAVE_RS00185	WP_011793234.1	efflux RND transporter periplasmic adaptor subunit
Aave_0040	161.438	138.967	0.21624	0.21987	0.45105	FALSE	AAVE_RS00190	WP_011793235.1	TolC family protein
Aave_0041	423.214	414.255	0.030871	0.80503	0.92826	FALSE	AAVE_RS00195	WP_011793236.1	response regulator transcription factor
Aave_0042	848.345	924.025	-0.12328	0.26822	0.51013	FALSE	AAVE_RS00200	WP_011793237.1	sensor histidine kinase
Aave_0043	66.1256	52.8019	0.32462	0.20025	0.42324	FALSE	AAVE_RS00205	WP_011793238.1	NIPSNAP family protein
Aave_0044	505.889	580.174	-0.19766	0.11053	0.28781	FALSE	AAVE_RS00210	-	alkene reductase
Aave_0045	815.415	736.954	0.14596	0.19509	0.41572	FALSE	tauA	tauA	taurine ABC transporter substrate-binding protein
Aave_0046	232.562	259.353	-0.1573	0.28461	0.5318	FALSE	AAVE_RS00220	WP_017438456.1	ATP-binding cassette domain-containing protein
Aave_0047	191.781	213.063	-0.15182	0.32039	0.57119	FALSE	AAVE_RS00225	WP_041827171.1	ABC transporter permease subunit
Aave_0048	1164.24	1463.51	-0.33005	0.0018921	0.012519	TRUE	gstA	WP_011793241.1||gstA	glutathione transferase GstA
Aave_0049	108.391	106.83	0.020928	0.97214	1	FALSE	AAVE_RS00235	WP_011793242.1	YkgJ family cysteine cluster protein
Aave_0050	1963.56	1987.54	-0.017509	0.8591	0.95832	FALSE	AAVE_RS00240	WP_011793243.1	NAD(P)H-dependent oxidoreductase
Aave_0051	1929.9	1905.35	0.018474	0.88304	0.97065	FALSE	mnmG	mnmG||WP_011793244.1	tRNA uridine-5-carboxymethylaminomethyl(34) synthesis enzyme MnmG
Aave_0052	464.647	434.043	0.098297	0.45911	0.70219	FALSE	rsmG	WP_011793245.1||rsmG	16S rRNA (guanine(527)-N(7))-methyltransferase RsmG
Aave_0053	204.472	184.073	0.15162	0.36679	0.61828	FALSE	AAVE_RS00255	WP_011793246.1	LysE family transporter
Aave_0054	516.59	442.997	0.22172	0.075625	0.22049	FALSE	AAVE_RS00260	WP_011793247.1	ParA family protein
Aave_0055	340.812	297.294	0.19709	0.16545	0.37459	FALSE	AAVE_RS00265	WP_041827172.1	alpha/beta hydrolase
Aave_0056	1170.94	1066.61	0.13463	0.22776	0.46094	FALSE	AAVE_RS00270	WP_011793249.1	ParB/RepB/Spo0J family partition protein
Aave_0057	271.016	243.137	0.15661	0.3028	0.55314	FALSE	AAVE_RS00275	-	flippase-like domain-containing protein
Aave_0058	107.508	100.812	0.09277	0.64145	0.83951	FALSE	AAVE_RS00280	WP_011793251.1	GtrA family protein
Aave_0059	848.886	751.075	0.17661	0.26628	0.50809	FALSE	AAVE_RS00285	WP_011793252.1	NAD(P)/FAD-dependent oxidoreductase
Aave_0060	491.211	405.058	0.27821	0.054028	0.17381	FALSE	AAVE_RS00290	WP_011793253.1	NAD-dependent epimerase/dehydratase family protein
Aave_0061	727.46	625.536	0.21777	0.16664	0.37626	FALSE	AAVE_RS00295	WP_011793254.1	hypothetical protein
Aave_0062	230.012	213.555	0.1071	0.51165	0.74569	FALSE	AAVE_RS00300	WP_011793255.1	SDR family NAD(P)-dependent oxidoreductase
Aave_0063	676.434	583.565	0.21306	0.077094	0.22339	FALSE	AAVE_RS00305	WP_011793256.1	FAD-binding oxidoreductase
Aave_0064	993.179	909.851	0.12642	0.25914	0.49976	FALSE	AAVE_RS00310	WP_011793257.1	UbiA family prenyltransferase
Aave_0065	218.189	235.676	-0.11123	0.47309	0.71554	FALSE	AAVE_RS00315	WP_041827682.1	class I SAM-dependent methyltransferase
Aave_0066	177.1	165.931	0.093978	0.59038	0.80739	FALSE	AAVE_RS00320	WP_011793259.1	peptidoglycan-binding protein
Aave_0067	11526.4	20092.5	-0.80172	0.0025851	0.016121	TRUE	AAVE_RS00325	WP_011793260.1	carboxylesterase family protein
Aave_0068	637.533	660.499	-0.051055	0.79267	0.92306	FALSE	cobM	cobM||WP_011793261.1	precorrin-4 C(11)-methyltransferase
Aave_0069	967.909	853.42	0.18162	0.44965	0.69363	FALSE	AAVE_RS00335	WP_081436415.1	sirohydrochlorin chelatase
Aave_0070	855.146	679.433	0.33184	0.15672	0.36259	FALSE	AAVE_RS00340	WP_011793262.1	precorrin-8X methylmutase
Aave_0071	1242.8	980.862	0.34147	0.22587	0.45831	FALSE	AAVE_RS00345	WP_011793263.1	cobalt-precorrin-5B (C(1))-methyltransferase
Aave_0072	1365.24	1063.45	0.3604	0.16504	0.37449	FALSE	AAVE_RS00350	WP_011793264.1	bifunctional cobalt-precorrin-7 (C(5))-methyltransferase/cobalt-precorrin-6B (C(15))-methyltransferase
Aave_0073	670.257	525.331	0.35149	0.16684	0.37626	FALSE	cobI	WP_046060703.1||cobI	precorrin-2 C(20)-methyltransferase
Aave_0074	752.793	691.839	0.12182	0.64647	0.84348	FALSE	AAVE_RS00360	WP_041827686.1	cobalamin biosynthesis protein CbiG
Aave_0075	172.178	135.703	0.34345	0.15787	0.36432	FALSE	AAVE_RS00365	WP_011793267.1	cobalamin biosynthesis protein
Aave_0076	308.803	310.937	-0.009934	0.96468	1	FALSE	AAVE_RS00370	WP_011793268.1	energy-coupling factor ABC transporter permease
Aave_0077	833.095	739.168	0.17258	0.33424	0.58576	FALSE	cobJ	cobJ||WP_017438848.1	precorrin-3B C(17)-methyltransferase
Aave_0078	238.248	196.698	0.27648	0.24212	0.47962	FALSE	AAVE_RS00380	WP_011793270.1	(2Fe-2S) ferredoxin domain-containing protein
Aave_0079	179.181	192.388	-0.1026	0.52573	0.75769	FALSE	AAVE_RS00385	WP_011793271.1	hypothetical protein
Aave_0080	23.5892	40.6584	-0.78542	0.045249	0.15372	FALSE	AAVE_RS00390	WP_011793272.1	hypothetical protein
Aave_0081	296.917	310.993	-0.066824	0.65366	0.84883	FALSE	AAVE_RS00395	WP_011793273.1	flavin reductase family protein
Aave_0082	215.419	257.207	-0.25578	0.093848	0.25591	FALSE	AAVE_RS00400	WP_011793274.1	helix-turn-helix transcriptional regulator
Aave_0083	311.665	376.964	-0.27443	0.052783	0.1711	FALSE	AAVE_RS00405	WP_011793275.1	MFS transporter
Aave_0084	458.172	545.799	-0.25248	0.045539	0.15447	FALSE	AAVE_RS00410	WP_011793276.1	hypothetical protein
-	632.067	603.552	0.0666	0.57853	0.79916	FALSE	AAVE_RS00415	WP_017438374.1	hypothetical protein
Aave_0085	34.5382	44.1349	-0.35372	0.23595	0.4714	FALSE	AAVE_RS00420	WP_011793277.1	YopT-type cysteine protease domain-containing protein
Aave_0086	210	187.147	0.16622	0.29389	0.54345	FALSE	AAVE_RS00425	WP_011793278.1	HdeA family protein
Aave_0087	213.627	222.44	-0.058323	0.72173	0.8888	FALSE	AAVE_RS00430	WP_011793279.1	hypothetical protein
Aave_0088	233.578	256.139	-0.13302	0.38997	0.64316	FALSE	AAVE_RS00435	WP_011793280.1	isoprenylcysteine carboxylmethyltransferase family protein
Aave_0089	97.8635	82.6344	0.24403	0.25199	0.49126	FALSE	AAVE_RS00440	WP_116212601.1	hypothetical protein
Aave_0090	736.391	681.885	0.11094	0.34999	0.60347	FALSE	AAVE_RS00445	WP_116212463.1	DUF1294 domain-containing protein
Aave_0091	0	0	NA	NA	NA	NA	AAVE_RS00450	WP_011793283.1	IS5 family transposase
Aave_0094	75.6074	76.8503	-0.023523	0.9077	0.98115	FALSE	AAVE_RS00465	WP_011793285.1	hypothetical protein
Aave_0095	1886.78	1992.18	-0.078423	0.44831	0.69297	FALSE	AAVE_RS00470	WP_011793286.1	FAD-binding protein
-	15.4854	17.3666	-0.1654	0.76252	0.90875	FALSE	AAVE_RS00475	WP_133246143.1	hypothetical protein
Aave_0097	105.167	131.706	-0.32464	0.11917	0.30371	FALSE	AAVE_RS00480	WP_011793288.1	EF-hand domain-containing protein
Aave_0098	360.344	412.217	-0.19403	0.14244	0.3414	FALSE	AAVE_RS00485	WP_011793289.1	cob(I)yrinic acid a%2Cc-diamide adenosyltransferase
Aave_0099	518.045	717.344	-0.46959	0.0004397	0.0036102	TRUE	AAVE_RS00490	WP_011793290.1	hotdog fold thioesterase
Aave_0100	5834.42	7960.39	-0.44825	0.00052695	0.0042364	TRUE	AAVE_RS00495	WP_011793291.1	acetyl-CoA hydrolase/transferase family protein
Aave_0101	313.83	354.455	-0.17562	0.20008	0.42308	FALSE	AAVE_RS00500	WP_011793292.1	zf-TFIIB domain-containing protein
Aave_0102	702.217	493.168	0.50984	2.1287e-05	0.0002443	TRUE	AAVE_RS00505	WP_011793293.1	pyrimidine permease
Aave_0103	305.325	413.554	-0.43773	0.0010697	0.0077109	TRUE	AAVE_RS00510	WP_011793294.1	hypothetical protein
Aave_0104	6583.72	8029.56	-0.28642	0.0035612	0.020976	TRUE	AAVE_RS00515	WP_011793295.1	MCP four helix bundle domain-containing protein
Aave_0105	1576.64	1547.6	0.026827	0.78825	0.92002	FALSE	AAVE_RS00520	WP_041827692.1	B12-binding domain-containing radical SAM protein
Aave_0106	232.962	245.562	-0.075991	0.62661	0.82986	FALSE	AAVE_RS00525	WP_011793297.1	gamma carbonic anhydrase family protein
Aave_0107	46.2008	64.1013	-0.47244	0.12606	0.31622	FALSE	AAVE_RS00530	WP_011793298.1	ACT domain-containing protein
Aave_0109	2588.12	3990.02	-0.62449	3.8998e-10	1.0009e-08	TRUE	AAVE_RS00540	WP_011793299.1	TetR/AcrR family transcriptional regulator
Aave_0110	217.593	281.026	-0.36907	0.011514	0.053568	FALSE	AAVE_RS00545	WP_011793300.1	MBL fold metallo-hydrolase
Aave_0111	1786.55	1410.99	0.34046	0.0012619	0.0088661	TRUE	AAVE_RS00550	WP_011793301.1	ATP-binding cassette domain-containing protein
Aave_0112	1442.27	1229.1	0.23073	0.031025	0.11502	FALSE	AAVE_RS00555	WP_011793302.1	ABC transporter permease subunit
Aave_0113	13136	10686.7	0.2977	0.0022744	0.014633	TRUE	ubiM	ubiM||WP_011793303.1	5-demethoxyubiquinol-8 5-hydroxylase UbiM
Aave_0114	730.428	971.897	-0.41206	0.0013846	0.0096104	TRUE	AAVE_RS00565	WP_011793304.1	hypothetical protein
Aave_0115	366.998	320.024	0.19759	0.13997	0.33824	FALSE	AAVE_RS00570	WP_011793305.1	aldehyde dehydrogenase (NADP(+))
Aave_0116	932.71	775.393	0.2665	0.01775	0.074898	FALSE	AAVE_RS00575	WP_011793306.1	SMP-30/gluconolactonase/LRE family protein
Aave_0117	2938.94	2093.44	0.48942	0.034764	0.12578	FALSE	AAVE_RS00580	WP_011793307.1	M48 family metallopeptidase
Aave_0118	80.8687	69.7909	0.21254	0.35415	0.60706	FALSE	AAVE_RS00585	WP_011793308.1	hypothetical protein
Aave_0119	1543.74	1425.1	0.11537	0.56293	0.78874	FALSE	AAVE_RS00590	WP_011793309.1	acetoacetate--CoA ligase
Aave_0120	1212.61	2337.22	-0.94668	0.0012106	0.0085677	TRUE	rocF	rocF||WP_011793310.1	arginase
Aave_0121	1176.64	2600.12	-1.1439	1.8708e-06	2.7394e-05	TRUE	AAVE_RS00600	WP_011793311.1	ornithine cyclodeaminase
Aave_0122	175.803	177.198	-0.011401	0.95863	1	FALSE	AAVE_RS00605	WP_041827175.1	Lrp/AsnC family transcriptional regulator
Aave_0123	390.058	421.821	-0.11294	0.38419	0.63636	FALSE	pssA	WP_011793313.1||pssA	CDP-diacylglycerol--serine O-phosphatidyltransferase
Aave_0124	425.471	413.6	0.040825	0.75646	0.90485	FALSE	minC	WP_011793314.1||minC	septum site-determining protein MinC
Aave_0125	1741.28	1367.47	0.34864	0.00098589	0.0071901	TRUE	minD	minD||WP_011793315.1	septum site-determining protein MinD
Aave_0126	281.131	221.469	0.34414	0.023928	0.0946	FALSE	minE	WP_011793316.1||minE	cell division topological specificity factor MinE
Aave_0127	340.347	356.226	-0.065787	0.61711	0.82305	FALSE	AAVE_RS00630	WP_011793317.1	flavin reductase family protein
Aave_0128	1605.6	1542.7	0.057657	0.578	0.799	FALSE	AAVE_RS00635	WP_011793318.1	alpha/beta hydrolase
Aave_0129	1700.78	1887.07	-0.14995	0.14649	0.34698	FALSE	AAVE_RS00640	WP_011793319.1	murein peptide amidase A
Aave_0130	1015.24	1285.04	-0.33999	0.0018141	0.012123	TRUE	AAVE_RS00645	WP_011793320.1	NAD(P)H-dependent oxidoreductase
Aave_0131	25962.7	27318.3	-0.073424	0.43927	0.68581	FALSE	AAVE_RS00650	WP_011793321.1	D-amino acid dehydrogenase
Aave_0132	1123.42	988.45	0.18466	0.091054	0.24989	FALSE	AAVE_RS00655	WP_011793322.1	LysR family transcriptional regulator ArgP
Aave_0133	1930.4	1687.02	0.19442	0.062575	0.19194	FALSE	AAVE_RS00660	WP_041827176.1	TetR/AcrR family transcriptional regulator
Aave_0134	26115.4	18856.3	0.46985	1.029e-06	1.5811e-05	TRUE	AAVE_RS00665	WP_011793324.1	universal stress protein
Aave_0135	599.53	740.757	-0.30517	0.0089611	0.0442	TRUE	AAVE_RS00670	WP_011793325.1	metallophosphoesterase
Aave_0136	880.1	1193.03	-0.43889	6.6468e-05	0.00067937	TRUE	AAVE_RS00675	WP_011793326.1	LysR family transcriptional regulator
Aave_0137	11298.7	8727.84	0.37246	0.00011638	0.0011163	TRUE	AAVE_RS00680	WP_011793327.1	hypothetical protein
Aave_0138	5042.7	8143.58	-0.69147	1.633e-12	5.3341e-11	TRUE	AAVE_RS00685	WP_011793328.1	phosphoenolpyruvate carboxykinase (GTP)
Aave_0139	736.43	899.17	-0.28805	0.010914	0.051546	FALSE	queC	WP_011793329.1||queC	7-cyano-7-deazaguanine synthase QueC
Aave_0141	1226.07	1774.47	-0.53334	0.00016625	0.0015378	TRUE	AAVE_RS00695	WP_011793331.1	glucan biosynthesis protein D
Aave_0142	967.583	982.324	-0.021813	0.85661	0.95701	FALSE	AAVE_RS00700	WP_041827177.1	threonine ammonia-lyase
Aave_0143	254.389	725.385	-1.5117	2.9724e-32	5.785e-30	TRUE	AAVE_RS00705	WP_116212599.1	hypothetical protein
Aave_0144	1096.53	1220.83	-0.15492	0.15865	0.36544	FALSE	AAVE_RS00710	WP_011793334.1	acyl-CoA dehydrogenase family protein
Aave_0145	522.624	581.663	-0.15441	0.19404	0.41425	FALSE	AAVE_RS00715	WP_011793335.1	LysR family transcriptional regulator
Aave_0146	630.825	691.792	-0.1331	0.29504	0.54493	FALSE	gtdA	gtdA||WP_011793336.1	gentisate 1%2C2-dioxygenase
Aave_0147	163.713	208.434	-0.34842	0.030858	0.11448	FALSE	AAVE_RS00725	WP_011793337.1	fumarylacetoacetate hydrolase family protein
Aave_0148	86.0347	121.175	-0.4941	0.013598	0.061128	FALSE	maiA	maiA||WP_011793338.1	maleylacetoacetate isomerase
Aave_0149	266.707	278.897	-0.064477	0.65768	0.85144	FALSE	AAVE_RS00735	WP_011793339.1	MFS transporter
Aave_0150	133.234	179.681	-0.43148	0.012135	0.056113	FALSE	AAVE_RS00740	WP_011793340.1	helix-turn-helix domain-containing protein
Aave_0151	256.414	228.394	0.16695	0.36258	0.61342	FALSE	AAVE_RS00745	WP_011793341.1	ornithine cyclodeaminase family protein
Aave_0152	294.845	264.697	0.15562	0.28617	0.53319	FALSE	AAVE_RS00750	WP_011793342.1	threonine synthase
Aave_0153	641.491	499.218	0.36176	0.018338	0.076275	FALSE	AAVE_RS00755	WP_011793343.1	PAS domain-containing protein
Aave_0154	54.0163	65.1931	-0.27133	0.29744	0.54742	FALSE	AAVE_RS00760	WP_011793344.1	alpha/beta hydrolase
Aave_0155	40.5288	50.8238	-0.32656	0.25141	0.49033	FALSE	AAVE_RS00765	WP_011793345.1	OmpW family protein
Aave_0156	74.9221	78.0532	-0.059067	0.83089	0.94242	FALSE	AAVE_RS00770	WP_011793346.1	helix-turn-helix domain-containing protein
Aave_0157	5298.98	5106.88	0.053274	0.59346	0.80986	FALSE	AAVE_RS00775	WP_011793347.1	helicase
Aave_0158	806.938	906.116	-0.16724	0.13628	0.33225	FALSE	AAVE_RS00780	WP_116212598.1	DUF4391 domain-containing protein
Aave_0159	3515.12	3586.82	-0.029131	0.77493	0.91483	FALSE	AAVE_RS00785	WP_041827178.1	site-specific DNA-methyltransferase
Aave_0160	965.087	1037.05	-0.10376	0.33967	0.59268	FALSE	AAVE_RS00790	WP_011793350.1	DUF4433 domain-containing protein
Aave_0161	1414.25	1630.79	-0.20553	0.048577	0.16196	FALSE	AAVE_RS00795	WP_011793351.1	macro domain-containing protein
Aave_0162	4540.98	4866.18	-0.099787	0.3064	0.55683	FALSE	AAVE_RS00800	WP_011793352.1	DEAD/DEAH box helicase family protein
Aave_0163	2528.87	1845	0.45487	0.0010887	0.0078357	TRUE	AAVE_RS00805	WP_011793353.1	LysR family transcriptional regulator
Aave_0164	5132.35	6074.55	-0.24316	0.012717	0.058007	FALSE	AAVE_RS00810	WP_011793354.1	2Fe-2S iron-sulfur cluster binding domain-containing protein
Aave_0165	6348.6	9239.1	-0.54131	5.7251e-07	9.2508e-06	TRUE	AAVE_RS00815	WP_011793355.1	aromatic ring-hydroxylating dioxygenase subunit alpha
Aave_0166	1231.32	1691.99	-0.45852	0.0041915	0.023703	TRUE	AAVE_RS00820	WP_116212596.1	aromatic-ring-hydroxylating dioxygenase subunit beta
Aave_0167	852.488	1284.07	-0.59097	0.007947	0.039829	TRUE	AAVE_RS00825	WP_011793357.1	non-heme iron oxygenase ferredoxin subunit
Aave_0168	1636.11	2017.13	-0.30204	0.0037843	0.021958	TRUE	AAVE_RS00830	WP_011793358.1	methyl-accepting chemotaxis protein
Aave_0169	211.848	250.807	-0.24355	0.11135	0.28944	FALSE	AAVE_RS00835	WP_116212594.1	MFS transporter
Aave_0170	59.2718	78.0375	-0.39682	0.095845	0.2597	FALSE	AAVE_RS00840	WP_011793360.1	hypothetical protein
Aave_0171	95.5205	111.875	-0.228	0.26672	0.50816	FALSE	AAVE_RS00845	WP_011793361.1	hypothetical protein
Aave_0172	600.073	544.204	0.14099	0.24291	0.48078	FALSE	AAVE_RS00850	WP_011793362.1	sigma-54-dependent Fis family transcriptional regulator
Aave_0173	425.075	425.712	-0.002158	0.99412	1	FALSE	AAVE_RS00855	WP_011793363.1	HAMP domain-containing histidine kinase
Aave_0174	3377.62	3239.38	0.060287	0.5442	0.77263	FALSE	AAVE_RS00860	WP_011793364.1	homocysteine S-methyltransferase family protein
Aave_0175	280.799	291.462	-0.053769	0.73092	0.89205	FALSE	AAVE_RS00865	WP_011793365.1	LysR family transcriptional regulator
Aave_0176	205.925	212.451	-0.045011	0.76238	0.90875	FALSE	AAVE_RS00870	WP_011793366.1	acyl-CoA/acyl-ACP dehydrogenase
Aave_0177	27.1605	39.4038	-0.53683	0.11069	0.28788	FALSE	AAVE_RS00875	WP_041827179.1	cupin domain-containing protein
Aave_0178	182.018	191.959	-0.076713	0.65051	0.84757	FALSE	AAVE_RS00880	WP_041827180.1	CoA transferase
Aave_0179	0	0	NA	NA	NA	NA	AAVE_RS00885	WP_011793369.1	IS481-like element ISAav5 family transposase
Aave_0180	62.6615	65.4647	-0.063139	0.83654	0.94657	FALSE	AAVE_RS00890	WP_011793370.1	tripartite tricarboxylate transporter substrate binding protein
Aave_0181	3255.94	2854.65	0.18976	0.058927	0.18436	FALSE	AAVE_RS00895	WP_041827181.1	RecQ family ATP-dependent DNA helicase
Aave_0182	86.0731	124.246	-0.52957	0.0085605	0.042546	TRUE	AAVE_RS00900	WP_041827182.1	serine hydrolase
Aave_0183	145.162	251.282	-0.79164	7.302e-06	9.319e-05	TRUE	AAVE_RS00905	WP_011793373.1	serine hydrolase
Aave_0184	1097.94	953.405	0.20364	0.062902	0.19254	FALSE	AAVE_RS00910	WP_116212461.1	hypothetical protein
Aave_0185	564.803	581.532	-0.042112	0.694	0.87282	FALSE	AAVE_RS00915	WP_041827695.1	ATP-dependent DNA helicase
Aave_0186	12651.4	12311.6	0.039284	0.67779	0.86478	FALSE	AAVE_RS00920	WP_011793376.1	hypothetical protein
Aave_0187	2798.86	3085.53	-0.14068	0.26844	0.51023	FALSE	AAVE_RS00925	WP_011793377.1	hypothetical protein
Aave_0188	2979.21	8333.03	-1.4839	2.2275e-18	1.3006e-16	TRUE	AAVE_RS00930	WP_011793378.1	Glu/Leu/Phe/Val dehydrogenase
Aave_0189	692.665	869.067	-0.32731	0.027552	0.10575	FALSE	AAVE_RS00935	WP_011793379.1	hypothetical protein
Aave_0190	400.899	430.231	-0.10187	0.43284	0.67937	FALSE	AAVE_RS00940	WP_011793380.1	polyphosphate--nucleotide phosphotransferase
Aave_0191	1102.74	839.913	0.39279	0.0035785	0.021026	TRUE	AAVE_RS00945	WP_011793381.1	amidase
Aave_0192	2474.41	316.899	2.965	0.00010592	0.0010285	TRUE	AAVE_RS00950	WP_011793382.1	TonB-dependent siderophore receptor
Aave_0193	82.6485	79.6656	0.053031	0.80855	0.92911	FALSE	AAVE_RS00955	WP_011793383.1	DUF4087 domain-containing protein
Aave_0194	185.184	162.462	0.18885	0.25113	0.49033	FALSE	AAVE_RS00960	-	glycoside hydrolase
Aave_0195	199.628	196.776	0.020758	0.91631	0.9849	FALSE	AAVE_RS00965	WP_011793385.1	LysR family transcriptional regulator
Aave_0196	1688.32	1950.85	-0.20852	0.039836	0.13948	FALSE	AAVE_RS00970	WP_011793386.1	PACE efflux transporter
Aave_0197	135.034	149.852	-0.15022	0.397	0.64885	FALSE	AAVE_RS00975	WP_011793387.1	hypothetical protein
Aave_0198	142.875	177.63	-0.31412	0.064128	0.19565	FALSE	cynR	WP_011793388.1||cynR	transcriptional regulator CynR
Aave_0199	88.0314	102.925	-0.2255	0.287	0.53388	FALSE	AAVE_RS00985	WP_011793389.1	mandelate racemase
Aave_0200	240.378	247.249	-0.040661	0.77522	0.91487	FALSE	AAVE_RS00990	WP_046059965.1	tripartite tricarboxylate transporter substrate binding protein
Aave_0201	550.682	477.28	0.20638	0.096249	0.26047	FALSE	AAVE_RS00995	WP_041827701.1	C39 family peptidase
Aave_0202	6.05777	7.2153	-0.25227	0.79973	0.92579	FALSE	AAVE_RS01000	WP_017439256.1	hypothetical protein
Aave_0203	4.44052	3.62425	0.29305	0.87238	0.96515	FALSE	AAVE_RS01005	-	hypothetical protein
Aave_0204	184.655	174.199	0.084092	0.6053	0.8178	FALSE	AAVE_RS01010	-	LysR family transcriptional regulator
Aave_0205	295.084	333.019	-0.17448	0.29375	0.5434	FALSE	AAVE_RS01015	WP_011793394.1	amino acid ABC transporter substrate-binding protein
Aave_0206	495.081	643.52	-0.37832	0.0018492	0.012287	TRUE	AAVE_RS01020	WP_011793395.1	aminotransferase class V-fold PLP-dependent enzyme
Aave_0207	36.5627	37.6021	-0.040441	0.97094	1	FALSE	AAVE_RS01025	WP_011793396.1	ureidoglycolate lyase
Aave_0208	36.4989	38.7897	-0.087821	0.80543	0.92826	FALSE	AAVE_RS01030	WP_011793397.1	amino acid ABC transporter ATP-binding protein
Aave_0209	16.5098	18.9525	-0.19907	0.68241	0.86618	FALSE	AAVE_RS01035	WP_011793398.1	amino acid ABC transporter permease
Aave_0210	16.9345	18.0682	-0.093487	0.87238	0.96515	FALSE	AAVE_RS01040	WP_011793399.1	amino acid ABC transporter permease
Aave_0211	27.7104	32.7352	-0.24042	0.49149	0.72759	FALSE	AAVE_RS01045	WP_011793400.1	transporter substrate-binding domain-containing protein
Aave_0212	9.13884	7.48491	0.28803	0.72985	0.89205	FALSE	AAVE_RS01050	WP_011793401.1	FadR family transcriptional regulator
Aave_0213	227.361	191.916	0.24451	0.11798	0.30149	FALSE	AAVE_RS01055	WP_011793402.1	hypothetical protein
Aave_0214	3589.32	2840.92	0.33735	0.00076767	0.0057281	TRUE	metH	metH||WP_011793403.1	methionine synthase
Aave_0217	2002.71	2541.97	-0.34399	0.00075764	0.0056623	TRUE	treA	treA||WP_011793404.1	alpha%2Calpha-trehalase TreA
Aave_0219	238.594	278.049	-0.22078	0.12896	0.32079	FALSE	AAVE_RS01070	WP_041827184.1	phospholipase C%2C phosphocholine-specific
Aave_0220	1872.56	2097.83	-0.16389	0.11514	0.2971	FALSE	AAVE_RS01075	WP_011793407.1	diguanylate cyclase
Aave_0221	297.885	384.447	-0.36803	0.021725	0.088006	FALSE	AAVE_RS01080	WP_017439088.1	YihY/virulence factor BrkB family protein
Aave_0222	43.3747	64.8025	-0.5792	0.027912	0.1066	FALSE	AAVE_RS01085	-	DUF72 domain-containing protein
Aave_0223	337.647	317.439	0.089039	0.5248	0.75733	FALSE	AAVE_RS01090	WP_011793410.1	glycine zipper 2TM domain-containing protein
Aave_0224	1473.2	1386.58	0.087423	0.41416	0.66516	FALSE	AAVE_RS01095	WP_011793411.1	ferredoxin--NADP reductase
Aave_0225	212.166	237.099	-0.16029	0.28669	0.53374	FALSE	AAVE_RS01100	WP_011793412.1	LysR family transcriptional regulator
Aave_0226	63.8784	61.5624	0.053277	0.84079	0.94817	FALSE	AAVE_RS01105	-	SDR family oxidoreductase
Aave_0227	928.473	678.199	0.45315	6.5186e-05	0.00066788	TRUE	AAVE_RS01110	WP_011793413.1	MCP four helix bundle domain-containing protein
Aave_0228	1441.52	1103.84	0.38506	0.00032374	0.0027495	TRUE	AAVE_RS01115	WP_011793414.1	tripartite tricarboxylate transporter substrate binding protein BugE
Aave_0229	733.925	732.489	0.0028253	0.99084	1	FALSE	AAVE_RS01120	WP_041827185.1	sensor histidine kinase
Aave_0230	489.177	506.197	-0.049342	0.70726	0.87969	FALSE	AAVE_RS01125	WP_011793416.1	sigma-54-dependent Fis family transcriptional regulator
Aave_0231	275.968	322.05	-0.22278	0.11324	0.29361	FALSE	AAVE_RS01130	WP_011793417.1	YifB family Mg chelatase-like AAA ATPase
Aave_0232	98.637	84.6405	0.22078	0.29998	0.55058	FALSE	AAVE_RS01135	WP_011793418.1	hypothetical protein
Aave_0233	135.595	105.921	0.35632	0.060847	0.18835	FALSE	glnK	WP_011793419.1||glnK	P-II family nitrogen regulator
Aave_0234	463.627	464.398	-0.0023993	0.99745	1	FALSE	amt	WP_041827186.1||amt	ammonium transporter
Aave_0235	1340.95	1747.37	-0.38193	0.00029024	0.0024785	TRUE	AAVE_RS01150	WP_081436418.1	SMP-30/gluconolactonase/LRE family protein
Aave_0236	55.8738	76.6752	-0.45659	0.13906	0.33719	FALSE	AAVE_RS01155	WP_011793421.1	hypothetical protein
Aave_0237	76.7352	84.7931	-0.14406	0.6521	0.84845	FALSE	AAVE_RS01160	WP_011793422.1	DUF4123 domain-containing protein
Aave_0238	54.5831	65.1676	-0.2557	0.32811	0.57956	FALSE	AAVE_RS01165	WP_011793423.1	hypothetical protein
Aave_0240	4.383	1.6333	1.4241	0.25102	0.49033	FALSE	AAVE_RS01170	WP_011793425.1	PAAR domain-containing protein
Aave_0241	611.636	566.389	0.11088	0.36271	0.61342	FALSE	tssI	WP_011793426.1||tssI	type VI secretion system tip protein VgrG
Aave_0242	1610.56	1481.87	0.12015	0.23949	0.47622	FALSE	glcE	glcE||WP_041827187.1	glycolate oxidase subunit GlcE
Aave_0243	412.906	433.311	-0.069589	0.61057	0.82026	FALSE	AAVE_RS01185	WP_011793428.1	DUF1275 domain-containing protein
Aave_0244	1078.31	1228.15	-0.18772	0.083953	0.23653	FALSE	glcF	glcF||WP_011793429.1	glycolate oxidase subunit GlcF
Aave_0245	1293.09	1102.76	0.22971	0.03192	0.11712	FALSE	AAVE_RS01195	WP_011793430.1	hypothetical protein
Aave_0246	25.7061	25.7359	-0.0016703	1	1	FALSE	AAVE_RS01200	WP_133246145.1	hypothetical protein
Aave_0247	152.021	141.519	0.10328	0.53967	0.76833	FALSE	AAVE_RS01205	WP_011793432.1	YafY family transcriptional regulator
Aave_0248	209.8	199.639	0.071618	0.66784	0.85811	FALSE	AAVE_RS01210	WP_011793433.1	hypothetical protein
Aave_0249	132.295	127.187	0.056799	0.79038	0.92181	FALSE	AAVE_RS01215	WP_011793434.1	hypothetical protein
Aave_0250	439.884	372.056	0.24161	0.058495	0.18362	FALSE	AAVE_RS01220	WP_011793435.1	glutathione peroxidase
Aave_0251	313.597	314.637	-0.0047767	0.97004	1	FALSE	AAVE_RS01225	-	DMT family transporter
Aave_0252	737.907	739.877	-0.0038453	0.97549	1	FALSE	lplT	WP_011793437.1||lplT	lysophospholipid transporter LplT
Aave_0253	1093.76	1054.47	0.052783	0.61597	0.82292	FALSE	alr	WP_011793438.1||alr	alanine racemase
Aave_0254	461.004	442.714	0.058405	0.65809	0.85151	FALSE	AAVE_RS01240	WP_011793439.1	hypothetical protein
Aave_0255	317.906	318.705	-0.003622	0.97318	1	FALSE	AAVE_RS01245	WP_011793440.1	ABC transporter substrate-binding protein
Aave_0256	903.642	1660.22	-0.87755	3.3354e-16	1.6934e-14	TRUE	fahA	WP_011793441.1||fahA	fumarylacetoacetase
Aave_0257	1174.81	2202.14	-0.90648	1.2004e-16	6.1618e-15	TRUE	AAVE_RS01255	WP_011793442.1	tripartite tricarboxylate transporter substrate binding protein
Aave_0258	667.352	668.935	-0.0034168	0.95358	1	FALSE	AAVE_RS01260	WP_011793443.1	helix-turn-helix domain-containing protein
Aave_0259	560.93	650.876	-0.21456	0.072255	0.21353	FALSE	AAVE_RS01265	WP_011793444.1	glutathione S-transferase family protein
Aave_0260	787.609	864.446	-0.1343	0.23618	0.47166	FALSE	AAVE_RS01270	WP_011793445.1	2-dehydropantoate 2-reductase
Aave_0261	136.61	245.848	-0.8477	1.3584e-07	2.4125e-06	TRUE	AAVE_RS01275	WP_011793446.1	hypothetical protein
Aave_0262	2436.3	2137.52	0.18875	0.092673	0.25314	FALSE	radA	WP_011793447.1||radA	DNA repair protein RadA
Aave_0263	407.24	306.854	0.40833	0.0023737	0.015065	TRUE	AAVE_RS01285	WP_011793448.1	hypothetical protein
Aave_0264	1463.91	1368.67	0.097056	0.36963	0.62074	FALSE	AAVE_RS01290	WP_011793449.1	branched-chain amino acid transaminase
Aave_0265	43.6939	36.421	0.26266	0.40338	0.65519	FALSE	AAVE_RS01295	WP_011793450.1	zinc-finger domain-containing protein
Aave_0266	334.68	324.234	0.045746	0.73904	0.89484	FALSE	AAVE_RS01300	WP_011793451.1	hypothetical protein
Aave_0267	1169.74	1084.14	0.10964	0.32517	0.57818	FALSE	AAVE_RS01305	WP_011793452.1	O-antigen ligase family protein
Aave_0268	1137.69	1081.4	0.073203	0.49422	0.73031	FALSE	AAVE_RS01310	WP_011793453.1	glycosyltransferase
Aave_0269	600.68	581.236	0.047473	0.70182	0.877	FALSE	AAVE_RS01315	WP_011793454.1	glycosyltransferase family 2 protein
Aave_0270	731.849	779.763	-0.09149	0.40659	0.65829	FALSE	AAVE_RS01320	WP_011793455.1	mannosyltransferase
Aave_0271	437.576	507.31	-0.21333	0.083959	0.23653	FALSE	AAVE_RS01325	WP_011793456.1	nitronate monooxygenase
Aave_0272	299.774	313.052	-0.062529	0.657	0.85144	FALSE	AAVE_RS01330	WP_011793457.1	LysR family transcriptional regulator
Aave_0273	242.518	264.454	-0.12492	0.39331	0.64581	FALSE	AAVE_RS01335	WP_011793458.1	YbfB/YjiJ family MFS transporter
Aave_0274	701.273	657.777	0.092378	0.43022	0.67827	FALSE	AAVE_RS01340	WP_011793459.1	HAMP domain-containing histidine kinase
Aave_0275	326.618	329.954	-0.014663	0.92942	0.99217	FALSE	AAVE_RS01345	WP_011793460.1	response regulator transcription factor
Aave_0276	456.739	394.148	0.21263	0.096608	0.26114	FALSE	AAVE_RS01350	WP_011793461.1	MFS transporter
Aave_0277	431.736	452.751	-0.068571	0.58466	0.80301	FALSE	AAVE_RS01355	WP_116212459.1	type III effector HopG1
Aave_0278	2836.08	2827.33	0.0044572	0.95006	1	FALSE	AAVE_RS01360	WP_011793463.1	helix-turn-helix domain-containing protein
Aave_0279	519.222	592.109	-0.18951	0.30909	0.56004	FALSE	AAVE_RS01365	WP_011793464.1	EamA family transporter
Aave_0280	1212.03	1272.88	-0.070676	0.59348	0.80986	FALSE	AAVE_RS01370	WP_011793465.1	M48 family metallopeptidase
Aave_0281	29881.5	22271.5	0.42405	6.0272e-05	0.00062148	TRUE	AAVE_RS01375	WP_011793466.1	DASS family sodium-coupled anion symporter
Aave_0282	440.247	441.664	-0.0046358	0.98896	1	FALSE	AAVE_RS01380	WP_019699867.1	MBL fold metallo-hydrolase
Aave_0283	695.41	848.68	-0.28736	0.011018	0.051882	FALSE	AAVE_RS01385	WP_011793468.1	GNAT family N-acetyltransferase
Aave_0284	763.7	754.436	0.017608	0.8839	0.97074	FALSE	AAVE_RS01390	WP_017438699.1	histidine kinase
-	163.528	117.923	0.47169	0.014452	0.063773	FALSE	AAVE_RS01395	WP_041827188.1	hypothetical protein
Aave_0285	177.645	162.746	0.12638	0.50416	0.73898	FALSE	AAVE_RS01400	WP_011793470.1	LysR family transcriptional regulator
Aave_0286	205.155	203.743	0.0099648	0.97162	1	FALSE	AAVE_RS01405	WP_011793471.1	MFS transporter
Aave_0287	120.865	117.643	0.038979	0.84388	0.95028	FALSE	dkgB	dkgB||WP_011793472.1	2%2C5-didehydrogluconate reductase DkgB
Aave_0288	652.533	614.974	0.085526	0.45944	0.70247	FALSE	xth	WP_041827189.1||xth	exodeoxyribonuclease III
Aave_0289	899.618	765.157	0.23356	0.040423	0.14071	FALSE	pyrE	pyrE||WP_011793474.1	orotate phosphoribosyltransferase
Aave_0290	1578.48	1481.99	0.091	0.38027	0.63324	FALSE	AAVE_RS01425	WP_011793475.1	hypothetical protein
Aave_0291	4501.49	3843.1	0.22813	0.021516	0.087318	FALSE	gatB	WP_011793476.1||gatB	Asp-tRNA(Asn)/Glu-tRNA(Gln) amidotransferase subunit GatB
Aave_0292	2450.02	2203.61	0.15292	0.13578	0.33153	FALSE	gatA	WP_011793477.1||gatA	Asp-tRNA(Asn)/Glu-tRNA(Gln) amidotransferase subunit GatA
Aave_0293	114.03	108.756	0.068312	0.71106	0.8817	FALSE	gatC	gatC||WP_011793478.1	Asp-tRNA(Asn)/Glu-tRNA(Gln) amidotransferase subunit GatC
Aave_0294	2360.19	2134.48	0.14502	0.15624	0.36213	FALSE	AAVE_RS01445	WP_011793479.1	rod shape-determining protein
Aave_0295	639.469	551.47	0.21359	0.077761	0.22463	FALSE	mreC	mreC||WP_011793480.1	rod shape-determining protein MreC
Aave_0296	174.131	154.389	0.1736	0.31702	0.56845	FALSE	mreD	mreD||WP_011793481.1	rod shape-determining protein MreD
Aave_0297	857.632	746.83	0.19958	0.082001	0.23327	FALSE	mrdA	WP_011793482.1||mrdA	penicillin-binding protein 2
Aave_0298	412.163	243.203	0.76105	3.4156e-08	6.62e-07	TRUE	AAVE_RS01465	WP_011793483.1	DMT family transporter
Aave_0299	2022.98	1278.78	0.66171	6.3183e-10	1.5782e-08	TRUE	AAVE_RS01470	WP_011793484.1	amino acid ABC transporter ATP-binding protein
Aave_0300	1557.35	839.93	0.89075	4.4967e-16	2.1654e-14	TRUE	AAVE_RS01475	WP_011793485.1	amino acid ABC transporter permease
Aave_0301	5801.22	3585.58	0.69415	7.3993e-08	1.377e-06	TRUE	AAVE_RS01480	WP_011793486.1	amino acid ABC transporter substrate-binding protein
Aave_0302	3071.75	3059.09	0.0059557	0.95069	1	FALSE	AAVE_RS01485	WP_011793487.1	L-serine ammonia-lyase
Aave_0303	444.155	488.16	-0.13629	0.28463	0.5318	FALSE	AAVE_RS01490	WP_011793488.1	LysR family transcriptional regulator
Aave_0304	1195.6	1028.99	0.21651	0.050759	0.16673	FALSE	AAVE_RS01495	WP_011793489.1	TSUP family transporter
Aave_0305	1834.88	1808.59	0.020826	0.84754	0.952	FALSE	AAVE_RS01500	WP_011793490.1	GMC family oxidoreductase N-terminal domain-containing protein
Aave_0306	768.398	773.854	-0.010209	0.94492	0.99837	FALSE	AAVE_RS01505	WP_011793491.1	ABC transporter permease
Aave_0307	829.816	834.695	-0.0084582	0.97756	1	FALSE	AAVE_RS01510	WP_081436498.1	ATP-binding cassette domain-containing protein
Aave_0308	967.161	1025.15	-0.084001	0.45009	0.69386	FALSE	AAVE_RS01515	WP_011793493.1	MCE family protein
Aave_0309	888.841	1115.39	-0.32755	0.0031287	0.01893	TRUE	AAVE_RS01520	WP_011793494.1	membrane integrity-associated transporter subunit PqiC
Aave_0310	1000.18	1281.03	-0.35704	0.0010258	0.007452	TRUE	AAVE_RS01525	WP_041827190.1	hypothetical protein
Aave_0311	394.726	544.438	-0.46392	0.00019694	0.0017862	TRUE	AAVE_RS01530	WP_011793496.1	phosphoadenosine phosphosulfate reductase family protein
Aave_0312	15.5582	24.1629	-0.63512	0.12985	0.32206	FALSE	AAVE_RS01535	WP_011793497.1	CsbD family protein
Aave_0313	1040.76	1722.74	-0.72706	4.8294e-08	9.17e-07	TRUE	AAVE_RS01540	WP_011793498.1	hypothetical protein
Aave_0314	6490.83	5891.2	0.13984	0.2564	0.49689	FALSE	AAVE_RS01545	WP_011793499.1	hemerythrin
Aave_0315	404.047	414.649	-0.03737	0.81273	0.93187	FALSE	AAVE_RS01550	WP_011793500.1	hypothetical protein
Aave_0316	262.242	297.494	-0.18196	0.20141	0.42427	FALSE	creD	WP_011793501.1||creD	cell envelope integrity protein CreD
Aave_0317	488.542	505.44	-0.049057	0.68944	0.87013	FALSE	creC	creC||WP_011793502.1	two-component system sensor histidine kinase CreC
Aave_0318	289.258	289.016	0.0012061	0.99524	1	FALSE	AAVE_RS01565	WP_011793503.1	response regulator
Aave_0319	299.282	281.863	0.08651	0.51844	0.75165	FALSE	AAVE_RS01570	WP_011793504.1	NAAT family transporter
Aave_0320	334.721	329.657	0.021993	0.90956	0.98164	FALSE	AAVE_RS01575	WP_011793505.1	SDR family oxidoreductase
Aave_0321	1941.21	2385.15	-0.29713	0.0039418	0.022564	TRUE	AAVE_RS01580	WP_011793506.1	dienelactone hydrolase family protein
Aave_0322	717.745	783.446	-0.12636	0.27226	0.51507	FALSE	AAVE_RS01585	WP_011793507.1	DHA2 family efflux MFS transporter permease subunit
Aave_0323	4959.76	5334.26	-0.10502	0.32779	0.57956	FALSE	AAVE_RS01590	-	efflux transporter outer membrane subunit
Aave_0324	3197.03	4719.88	-0.56202	1.7207e-08	3.498e-07	TRUE	AAVE_RS01595	WP_011793509.1	MarR family transcriptional regulator
Aave_0325	848.542	1137.43	-0.42273	0.00013006	0.0012348	TRUE	AAVE_RS01600	WP_011793510.1	glutamine amidotransferase
Aave_0326	2537.34	2763.3	-0.12307	0.21296	0.44051	FALSE	AAVE_RS01605	WP_011793511.1	magnesium transporter CorA family protein
Aave_0327	7181.16	7358.87	-0.035268	0.69081	0.87055	FALSE	hemB	hemB||WP_011793512.1	porphobilinogen synthase
Aave_0328	386.44	304.993	0.34147	0.011272	0.052607	FALSE	AAVE_RS01615	WP_011793513.1	CopD family protein
Aave_0329	475.718	535.224	-0.17004	0.16134	0.36888	FALSE	AAVE_RS01620	WP_011793514.1	VanZ family protein
Aave_0330	624.039	575.342	0.11722	0.31817	0.56944	FALSE	AAVE_RS01625	WP_011793515.1	NAD(P)H-dependent oxidoreductase subunit E
Aave_0331	832.003	912.159	-0.1327	0.22764	0.46091	FALSE	AAVE_RS01630	WP_011793516.1	alpha/beta fold hydrolase
Aave_0332	1999.48	1869.19	0.097212	0.35438	0.60724	FALSE	AAVE_RS01635	WP_011793517.1	D-alanyl-D-alanine carboxypeptidase
Aave_0333	2132.99	1368.33	0.64046	1.052e-08	2.2035e-07	TRUE	rpsL	rpsL||WP_011793518.1	30S ribosomal protein S12
Aave_0334	3845.83	2437.7	0.65778	6.1563e-11	1.6816e-09	TRUE	rpsG	rpsG||WP_011793519.1	30S ribosomal protein S7
Aave_0335	23282.2	13152	0.82394	1.6349e-14	6.758e-13	TRUE	fusA	WP_011793520.1||fusA	elongation factor G
Aave_0336	0	0	NA	NA	NA	NA	tuf	WP_011793521.1||tuf	elongation factor Tu
Aave_0337	2516.21	972.55	1.3714	3.1056e-38	8.0591e-36	TRUE	rpsJ	WP_003059431.1||rpsJ	30S ribosomal protein S10
Aave_0338	5389.91	3340.41	0.69024	4.2e-08	8.0074e-07	TRUE	rplC	WP_011793522.1||rplC	50S ribosomal protein L3
Aave_0339	2798.78	1289.07	1.1185	8.5444e-10	2.0573e-08	TRUE	rplD	rplD||WP_011793523.1	50S ribosomal protein L4
Aave_0340	304.666	91.9811	1.7278	0.010941	0.051624	FALSE	rplW	rplW||WP_011793524.1	50S ribosomal protein L23
Aave_0341	6209.9	2361.82	1.3947	5.2825e-24	4.935e-22	TRUE	rplB	WP_011793525.1||rplB	50S ribosomal protein L2
Aave_0342	805.151	252.528	1.6728	7.3976e-29	1.2341e-26	TRUE	rpsS	rpsS||WP_011793526.1	30S ribosomal protein S19
Aave_0343	1680.88	644.047	1.384	1.3539e-24	1.2906e-22	TRUE	rplV	rplV||WP_011793527.1	50S ribosomal protein L22
Aave_0344	15410.2	5667.12	1.4432	3.2877e-22	2.6942e-20	TRUE	rpsC	WP_011793528.1||rpsC	30S ribosomal protein S3
Aave_0345	7180.06	2388.35	1.588	4.1626e-21	3.0863e-19	TRUE	rplP	WP_011793529.1||rplP	50S ribosomal protein L16
Aave_0346	95.5114	28.8403	1.7276	6.2896e-06	8.163e-05	TRUE	rpmC	rpmC||WP_011793530.1	50S ribosomal protein L29
Aave_0347	1932.39	584.789	1.7244	2.157e-21	1.6517e-19	TRUE	rpsQ	WP_011793531.1||rpsQ	30S ribosomal protein S17
Aave_0348	2846.14	2311.04	0.30046	0.002919	0.017823	TRUE	AAVE_RS01715	WP_011793532.1	peroxiredoxin
Aave_0349	2828.52	3117.34	-0.14027	0.27568	0.51965	FALSE	AAVE_RS01720	WP_017438402.1	GNAT family N-acetyltransferase
Aave_0350	5405.16	4301.39	0.32953	0.00082897	0.0061365	TRUE	AAVE_RS01725	WP_041827719.1	TlpA family protein disulfide reductase
Aave_0351	3433.65	2987.47	0.20082	0.049168	0.16323	FALSE	AAVE_RS01730	WP_011793535.1	hypothetical protein
Aave_0352	1819.31	1710.9	0.088637	0.40488	0.65666	FALSE	AAVE_RS01735	WP_011793536.1	PTS fructose transporter subunit IIA
Aave_0353	552.573	461.774	0.25898	0.048617	0.16198	FALSE	AAVE_RS01740	WP_011793537.1	HPr family phosphocarrier protein
Aave_0354	10114.7	10412	-0.041793	0.66055	0.85327	FALSE	ptsP	ptsP||WP_011793538.1	phosphoenolpyruvate--protein phosphotransferase
-	0	0	NA	NA	NA	NA	kdpF	WP_013592920.1||kdpF	K(+)-transporting ATPase subunit F
Aave_0355	383.215	469.308	-0.29238	0.021139	0.086162	FALSE	kdpA	kdpA||WP_011793539.1	potassium-transporting ATPase subunit KdpA
Aave_0356	228.172	269.395	-0.2396	0.10959	0.28693	FALSE	kdpB	WP_011793540.1||kdpB	potassium-transporting ATPase subunit KdpB
Aave_0357	115.569	117.576	-0.024846	0.91132	0.98218	FALSE	kdpC	kdpC||WP_011793541.1	potassium-transporting ATPase subunit KdpC
Aave_0358	732.434	792.36	-0.11346	0.32923	0.58053	FALSE	AAVE_RS01770	WP_011793542.1	DUF4118 domain-containing protein
Aave_0359	189.067	192.862	-0.02867	0.85153	0.95319	FALSE	kdpE	kdpE||WP_011793543.1	two-component system response regulator KdpE
Aave_0360	16.463	17.8865	-0.11965	0.85738	0.95764	FALSE	AAVE_RS01780	WP_116212592.1	hypothetical protein
Aave_0361	39.7674	35.1781	0.17691	0.59377	0.80995	FALSE	AAVE_RS01785	WP_011793545.1	hypothetical protein
Aave_0362	5494.47	3912.55	0.48987	1.5447e-06	2.2906e-05	TRUE	lipA	lipA||WP_011793546.1	lipoyl synthase
Aave_0363	694.071	604.19	0.20008	0.087675	0.24319	FALSE	lipB	WP_011793547.1||lipB	lipoyl(octanoyl) transferase LipB
Aave_0364	491.926	395.706	0.31401	0.013014	0.059133	FALSE	AAVE_RS01800	WP_011793548.1	DUF493 family protein
Aave_0365	1390.61	1390.17	0.00045757	0.99521	1	FALSE	AAVE_RS01805	WP_011793549.1	ATP synthase subunit I
Aave_0366	2346.63	1929.17	0.28261	0.005613	0.030136	TRUE	atpB	WP_011793550.1||atpB	F0F1 ATP synthase subunit A
Aave_0367	1421.31	904.563	0.65193	1.5734e-05	0.00018748	TRUE	atpE	WP_011793551.1||atpE	F0F1 ATP synthase subunit C
Aave_0368	6311.53	4178.94	0.59485	1.6e-08	3.2922e-07	TRUE	AAVE_RS01820	WP_011793552.1	F0F1 ATP synthase subunit B
Aave_0369	6269.75	3716.84	0.75433	1.2892e-13	4.7792e-12	TRUE	AAVE_RS01825	WP_011793553.1	F0F1 ATP synthase subunit delta
Aave_0370	31054.8	18536.3	0.74446	5.6937e-12	1.727e-10	TRUE	AAVE_RS01830	WP_011793554.1	F0F1 ATP synthase subunit alpha
Aave_0371	12046.1	7173.55	0.7478	1.5291e-12	5.0299e-11	TRUE	atpG	WP_011793555.1||atpG	F0F1 ATP synthase subunit gamma
Aave_0372	23598.2	15203.8	0.63424	7.4642e-10	1.8159e-08	TRUE	atpD	WP_011793556.1||atpD	F0F1 ATP synthase subunit beta
Aave_0373	3441.46	2012.93	0.77373	5.2409e-12	1.6212e-10	TRUE	AAVE_RS01845	WP_011793557.1	F0F1 ATP synthase subunit epsilon
Aave_0374	263.702	306.248	-0.21579	0.12829	0.31977	FALSE	AAVE_RS01850	WP_011793558.1	ligase-associated DNA damage response exonuclease
Aave_0375	289.074	365.26	-0.33749	0.013709	0.061396	FALSE	AAVE_RS01855	WP_011793559.1	ATP-dependent DNA ligase
Aave_0376	1075.64	1095.08	-0.025836	0.82832	0.9407	FALSE	AAVE_RS01860	WP_011793560.1	ligase-associated DNA damage response DEXH box helicase
Aave_0377	247.692	258.508	-0.061663	0.6796	0.86485	FALSE	pdeM	WP_011793561.1||pdeM	ligase-associated DNA damage response endonuclease PdeM
Aave_0378	45.05	49.0821	-0.12367	0.68203	0.86593	FALSE	AAVE_RS01870	WP_133246146.1	hypothetical protein
Aave_0379	335.152	337.345	-0.0094091	0.96153	1	FALSE	AAVE_RS01875	WP_011793563.1	TPM domain-containing protein
Aave_0380	901.179	932.003	-0.04852	0.67267	0.85997	FALSE	AAVE_RS01880	WP_011793564.1	TPM domain-containing protein
Aave_0381	491.01	530.225	-0.11085	0.36577	0.61728	FALSE	AAVE_RS01885	WP_017438408.1	LemA family protein
Aave_0382	142.876	151.453	-0.084102	0.62859	0.8319	FALSE	AAVE_RS01890	WP_011793566.1	nuclear transport factor 2 family protein
Aave_0383	322.009	329.818	-0.034572	0.82464	0.93835	FALSE	AAVE_RS01895	WP_011793567.1	alpha/beta hydrolase
Aave_0384	312.863	306.721	0.028604	0.88662	0.97169	FALSE	AAVE_RS01900	WP_011793568.1	DUF2946 family protein
Aave_0385	5117.49	3989.93	0.35907	0.00028316	0.0024313	TRUE	AAVE_RS01905	WP_011793569.1	cytochrome c5 family protein
Aave_0386	583.14	906.668	-0.63673	3.8897e-08	7.4769e-07	TRUE	AAVE_RS01910	WP_116212590.1	galactose oxidase
Aave_0387	1519.71	1130.15	0.42729	0.00055504	0.0043942	TRUE	AAVE_RS01915	WP_011793571.1	efflux transporter outer membrane subunit
Aave_0388	3688	2834.67	0.37966	0.00015239	0.0014294	TRUE	AAVE_RS01920	WP_011793572.1	multidrug efflux RND transporter permease subunit
Aave_0389	1723.7	1554.75	0.14883	0.14993	0.35155	FALSE	AAVE_RS01925	WP_011793573.1	efflux RND transporter periplasmic adaptor subunit
Aave_0390	5609.91	4664.19	0.26635	0.0071333	0.036635	TRUE	AAVE_RS01930	WP_011793574.1	TetR family transcriptional regulator
Aave_R0001	0	0	NA	NA	NA	NA	AAVE_RS01935	-	tRNA-Arg
Aave_0392	141.389	172.579	-0.28758	0.092974	0.25382	FALSE	AAVE_RS01940	WP_017438102.1	replication protein
Aave_0393	2.9818	1.03281	1.5296	0.33863	0.5913	FALSE	AAVE_RS01945	WP_011793577.1	YqaE/Pmp3 family membrane protein
Aave_0395	565.944	534.98	0.081173	0.48896	0.72576	FALSE	trbL	trbL||WP_011793579.1	P-type conjugative transfer protein TrbL
Aave_0396	144.382	142.415	0.019789	0.90572	0.97999	FALSE	AAVE_RS01955	WP_133246148.1	hypothetical protein
Aave_0397	263.829	208.785	0.33759	0.087384	0.24281	FALSE	AAVE_RS01960	WP_011793581.1	ribbon-helix-helix protein%2C CopG family
Aave_0399	0	0	NA	NA	NA	NA	AAVE_RS01965	WP_011793283.1	IS5 family transposase
Aave_0401	265.234	258.726	0.035837	0.78721	0.91949	FALSE	AAVE_RS01975	WP_011793584.1	site-specific integrase
-	31.4176	33.262	-0.082305	0.84426	0.95042	FALSE	AAVE_RS01980	WP_049762242.1	hypothetical protein
Aave_0403	558.26	571.694	-0.034307	0.77668	0.91596	FALSE	AAVE_RS01985	WP_011793586.1	class II glutamine amidotransferase
Aave_0404	1598.12	1710.53	-0.098065	0.3443	0.59897	FALSE	AAVE_RS01990	WP_011793587.1	DHA2 family efflux MFS transporter permease subunit
Aave_0405	264.933	223.914	0.24268	0.23935	0.47616	FALSE	AAVE_RS01995	WP_074687401.1	4-oxalocrotonate tautomerase
Aave_0407	4596.92	4522.05	0.023692	0.81586	0.93289	FALSE	AAVE_RS02005	WP_011793590.1	HAMP domain-containing protein
Aave_0408	4696.21	2736.02	0.77942	6.0892e-14	2.3901e-12	TRUE	AAVE_RS02010	WP_017439071.1	malate synthase G
Aave_0409	922.839	963.407	-0.062067	0.58522	0.80328	FALSE	AAVE_RS02015	WP_011793592.1	LysR family transcriptional regulator
Aave_0410	291.381	384.168	-0.39883	0.0036933	0.02151	TRUE	AAVE_RS02020	WP_165843007.1	DUF3016 domain-containing protein
Aave_0411	315.841	468.157	-0.5678	1.2796e-05	0.00015525	TRUE	AAVE_RS02025	WP_011793594.1	glucose/quinate/shikimate family membrane-bound PQQ-dependent dehydrogenase
Aave_0412	142.985	145.123	-0.021412	0.92691	0.99144	FALSE	AAVE_RS02030	WP_017439339.1	DUF2214 family protein
Aave_0413	320.963	340.394	-0.084796	0.54688	0.77479	FALSE	AAVE_RS02035	WP_011793596.1	phosphate starvation-inducible protein PsiF
Aave_0414	5365.24	4678.72	0.19753	0.046359	0.15646	FALSE	AAVE_RS02040	WP_011793597.1	arginine--tRNA ligase
Aave_0415	2614.74	2316.69	0.1746	0.086656	0.2415	FALSE	AAVE_RS02045	WP_041827195.1	SPOR domain-containing protein
Aave_0416	3997.48	3663.03	0.12605	0.2039	0.42767	FALSE	AAVE_RS02050	WP_011793599.1	thiol:disulfide interchange protein DsbA/DsbL
Aave_0417	6837.76	5802.25	0.23691	0.014811	0.065084	FALSE	lptA	WP_011793600.1||lptA	lipopolysaccharide transport periplasmic protein LptA
Aave_0418	4954.8	4537.65	0.12688	0.20169	0.42457	FALSE	lptB	WP_011793601.1||lptB	LPS export ABC transporter ATP-binding protein
Aave_0419	4279.57	4646.92	-0.11881	0.22449	0.45731	FALSE	AAVE_RS02065	WP_011793602.1	RNA polymerase factor sigma-54
Aave_0420	275.247	299.111	-0.11996	0.39349	0.64581	FALSE	AAVE_RS02070	WP_116212457.1	tryptophan-rich sensory protein
Aave_0421	1210.12	1214.32	-0.0049966	0.97311	1	FALSE	AAVE_RS02075	WP_011793604.1	methyl-accepting chemotaxis protein
Aave_0422	1974.88	2059.31	-0.060395	0.56562	0.79078	FALSE	AAVE_RS02080	WP_011793605.1	RNA methyltransferase
Aave_0423	267.21	304.895	-0.19034	0.17347	0.38404	FALSE	AAVE_RS02085	WP_011793606.1	putative toxin-antitoxin system toxin component%2C PIN family
Aave_0424	139.187	172.364	-0.30843	0.078232	0.22565	FALSE	AAVE_RS02090	WP_041827723.1	ABC transporter ATP-binding protein/permease
Aave_0425	214.018	219.017	-0.033312	0.83945	0.94804	FALSE	AAVE_RS02095	WP_011793608.1	hypothetical protein
Aave_0426	682.912	593.286	0.20297	0.11327	0.29361	FALSE	AAVE_RS02100	WP_011793609.1	UPF0149 family protein
Aave_0427	853.972	838.363	0.026615	0.79364	0.92306	FALSE	AAVE_RS02105	WP_011793610.1	SulP family inorganic anion transporter
Aave_0428	14894.7	15075.9	-0.017447	0.8706	0.96497	FALSE	AAVE_RS02110	WP_011793611.1	CHASE3 domain-containing protein
Aave_0429	235.263	230.896	0.027031	0.87045	0.96497	FALSE	AAVE_RS02115	WP_041827196.1	CinA family protein
Aave_0430	191.403	192.012	-0.0045827	1	1	FALSE	AAVE_RS02120	WP_011793613.1	phosphatidylglycerophosphatase A
Aave_0431	1373.79	1575.54	-0.19769	0.079677	0.22805	FALSE	AAVE_RS02125	WP_011793614.1	DUF4139 domain-containing protein
Aave_0432	1245.26	1180.25	0.077346	0.48321	0.72244	FALSE	thiL	WP_011793615.1||thiL	thiamine-phosphate kinase
Aave_0433	219.347	266.358	-0.28015	0.058689	0.18398	FALSE	AAVE_RS02135	WP_011793616.1	hypothetical protein
Aave_0434	872.226	901.88	-0.048234	0.68331	0.86673	FALSE	AAVE_RS02140	WP_011793617.1	glutamate--cysteine ligase
Aave_0435	364.696	432.735	-0.24679	0.057504	0.1814	FALSE	AAVE_RS02145	WP_011793618.1	cation:proton antiporter
Aave_0436	965.126	1008.62	-0.063592	0.55802	0.78439	FALSE	AAVE_RS02150	WP_011793619.1	site-specific recombinase
Aave_0437	238.453	231.684	0.041542	0.78406	0.91829	FALSE	apaG	WP_011793620.1||apaG	Co2+/Mg2+ efflux protein ApaG
Aave_0438	2324.26	2126.36	0.12839	0.21451	0.44237	FALSE	rpe	rpe||WP_011793621.1	ribulose-phosphate 3-epimerase
Aave_0439	1540	2056.76	-0.41744	0.00065687	0.0050135	TRUE	AAVE_RS02165	WP_011793622.1	hypothetical protein
Aave_0440	606.807	600.136	0.015949	0.89287	0.97295	FALSE	gph	gph||WP_011793623.1	phosphoglycolate phosphatase
Aave_0441	694.466	444.02	0.64528	0.060929	0.18835	FALSE	AAVE_RS02175	WP_011793624.1	chalcone isomerase family protein
Aave_0442	2590.67	2461.67	0.073685	0.47835	0.71868	FALSE	AAVE_RS02180	WP_011793625.1	anthranilate synthase component I
Aave_0443	295.777	295.381	0.001933	0.99022	1	FALSE	AAVE_RS02185	WP_011793626.1	chorismate mutase
Aave_0444	224.295	333.899	-0.57401	4.9422e-05	0.00052585	TRUE	AAVE_RS02190	WP_085947479.1	AraC family transcriptional regulator
Aave_0445	3107.33	3551.42	-0.19272	0.051375	0.16746	FALSE	AAVE_RS02195	WP_011793628.1	response regulator transcription factor
Aave_0446	45.1218	84.1471	-0.89909	0.00025257	0.0022052	TRUE	AAVE_RS02200	WP_011793629.1	hypothetical protein
Aave_0447	110.545	315.714	-1.514	1.9059e-21	1.4837e-19	TRUE	AAVE_RS02205	WP_011793630.1	hypothetical protein
Aave_0448	7.38567	12.8447	-0.79837	0.19729	0.4187	FALSE	sctS	WP_011793631.1||sctS	type III secretion system export apparatus subunit SctS
Aave_0449	14.7978	53.632	-1.8577	5.7802e-08	1.0887e-06	TRUE	sctR	sctR||WP_011793632.1	type III secretion system export apparatus subunit SctR
Aave_0450	34.4146	211.555	-2.6199	5.9199e-20	4.0075e-18	TRUE	sctQ	sctQ||WP_116212455.1	type III secretion system cytoplasmic ring protein SctQ
Aave_0452	47.6696	205.453	-2.1077	8.6678e-14	3.2651e-12	TRUE	sctV	sctV||WP_011793635.1	type III secretion system export apparatus subunit SctV
Aave_0453	27.5491	46.6122	-0.7587	0.016298	0.070229	FALSE	sctU	WP_011793636.1||sctU	type III secretion system export apparatus subunit SctU
Aave_0454	7.72185	25.9577	-1.7491	0.0091045	0.044812	TRUE	AAVE_RS02245	WP_011793637.1	type III secretion protein
Aave_0455	162.115	161.828	0.0025597	1	1	FALSE	sctT	WP_041827200.1||sctT	type III secretion system export apparatus subunit SctT
Aave_0456	467.246	437.713	0.094197	0.61059	0.82026	FALSE	AAVE_RS02255	WP_041827201.1	hypothetical protein
Aave_0457	35.9789	33.4575	0.10482	0.75893	0.90687	FALSE	AAVE_RS02260	-	pectate lyase
Aave_0458	31.5005	99.8388	-1.6642	4.8416e-09	1.0422e-07	TRUE	AAVE_RS02265	WP_041827202.1	ribonuclease inhibitor
Aave_0459	33.2808	171.611	-2.3664	1.1732e-15	5.4798e-14	TRUE	AAVE_RS02270	WP_011793642.1	hypothetical protein
Aave_0460	142.906	254.566	-0.83298	1.2457e-06	1.871e-05	TRUE	AAVE_RS02275	WP_011793643.1	hypothetical protein
Aave_0461	286.698	1132.74	-1.9822	1.8611e-26	2.2877e-24	TRUE	AAVE_RS02280	WP_011793644.1	hypothetical protein
Aave_0462	23.2022	63.5941	-1.4546	1.1106e-06	1.7009e-05	TRUE	AAVE_RS02285	-	hypothetical protein
Aave_0463	320.476	665.066	-1.0533	7.8602e-12	2.3535e-10	TRUE	sctN	WP_011793646.1||sctN	type III secretion system ATPase SctN
Aave_0464	89.0847	247.158	-1.4722	6.3774e-10	1.5845e-08	TRUE	AAVE_RS02295	WP_011793647.1	HPr kinase
Aave_0465	33.1228	111.091	-1.7458	5.2559e-13	1.8185e-11	TRUE	AAVE_RS02300	WP_011793648.1	type III secretion protein
Aave_0466	102.641	328.42	-1.6779	3.3196e-09	7.3487e-08	TRUE	sctJ	sctJ||WP_011793649.1	type III secretion inner membrane ring lipoprotein SctJ
Aave_0467	19.8735	60.7048	-1.611	2.0061e-07	3.4834e-06	TRUE	AAVE_RS02310	WP_011793650.1	type III secretion protein
Aave_0468	42.1834	191.28	-2.1809	9.4199e-20	6.1972e-18	TRUE	AAVE_RS02315	WP_011793651.1	HrpB1 family type III secretion system apparatus protein
-	0	4.27237	#NAME?	0.0096317	0.046767	TRUE	AAVE_RS02320	WP_041827203.1	hypothetical protein
Aave_0469	2.042	20.9507	-3.3589	4.5346e-07	7.406e-06	TRUE	AAVE_RS02325	WP_011793652.1	hypothetical protein
Aave_0470	4.7034	38.9983	-3.0516	7.4343e-11	2.0189e-09	TRUE	AAVE_RS02330	WP_011793652.1	hypothetical protein
Aave_0471	24.6497	136.116	-2.4652	1.7907e-22	1.5489e-20	TRUE	AAVE_RS02335	WP_011793653.1	hypothetical protein
Aave_0472	2.99197	25.2362	-3.0763	1.5232e-07	2.6848e-06	TRUE	AAVE_RS02340	WP_011793654.1	hypothetical protein
Aave_0473	181.227	668.26	-1.8826	1.3749e-28	2.2145e-26	TRUE	AAVE_RS02345	WP_011793655.1	hypothetical protein
Aave_0474	68.7706	599.034	-3.1228	1.0796e-21	8.6943e-20	TRUE	sctC	WP_011793656.1||sctC	type III secretion system outer membrane ring subunit SctC
Aave_0475	41.3857	235.76	-2.5101	2.5339e-21	1.909e-19	TRUE	AAVE_RS02355	WP_011793657.1	methyltransferase regulatory domain-containing protein
Aave_0476	24.2255	104.245	-2.1054	9.8032e-16	4.6253e-14	TRUE	AAVE_RS02360	WP_011793658.1	lytic transglycosylase domain-containing protein
Aave_0477	173.361	427.234	-1.3012	2.0641e-08	4.1558e-07	TRUE	AAVE_RS02365	WP_011793659.1	hypothetical protein
Aave_0478	38.6929	93.1961	-1.2682	0.0011317	0.0080954	TRUE	AAVE_RS02370	WP_011793660.1	GNAT family N-acetyltransferase
Aave_0479	45.1833	109.186	-1.2729	1.0873e-05	0.00013331	TRUE	AAVE_RS02375	WP_011793661.1	HrpB1 family type III secretion system apparatus protein
Aave_0480	426.141	1822.62	-2.0966	3.987e-33	8.097e-31	TRUE	AAVE_RS02380	WP_011793662.1	hypothetical protein
Aave_0481	0	0	NA	NA	NA	NA	AAVE_RS02385	WP_011793663.1	type VI secretion system tip protein VgrG
Aave_0482	0	77.3294	#NAME?	3.7136e-38	8.673e-36	TRUE	AAVE_RS02390	WP_011793664.1	DUF1795 domain-containing protein
Aave_0483	0	69.7157	#NAME?	1.3248e-34	2.9468e-32	TRUE	AAVE_RS02395	-	sugar-binding protein
Aave_0484	0	1036.13	#NAME?	5.0356e-292	1.1761e-288	TRUE	AAVE_RS02400	WP_011793666.1	integrase arm-type DNA-binding domain-containing protein
Aave_0485	0	0	NA	NA	NA	NA	AAVE_RS02405	WP_011793369.1	IS481-like element ISAav5 family transposase
Aave_0487	0	10.7927	#NAME?	4.141e-06	5.6229e-05	TRUE	AAVE_RS02415	WP_116212453.1	hypothetical protein
Aave_0488	0	50.426	#NAME?	1.1513e-25	1.2804e-23	TRUE	AAVE_RS02420	WP_011793668.1	phosphoadenosine phosphosulfate reductase family protein
Aave_0489	0	31.9249	#NAME?	9.2032e-17	4.8301e-15	TRUE	AAVE_RS02425	WP_041827728.1	integrating conjugative element protein
Aave_0490	0	4.30609	#NAME?	0.0094955	0.046298	TRUE	AAVE_RS02430	WP_011793670.1	TIGR03756 family integrating conjugative element protein
Aave_0491	0	1.62661	#NAME?	0.22135	0.45248	FALSE	AAVE_RS02435	WP_011793671.1	TIGR03757 family integrating conjugative element protein
Aave_0492	0	14.1409	#NAME?	8.8863e-06	0.00011128	TRUE	AAVE_RS02440	WP_011793672.1	DNA repair protein RadC
Aave_0493	0	44.7634	#NAME?	2.1303e-19	1.382e-17	TRUE	AAVE_RS02445	WP_116212451.1	hypothetical protein
Aave_0494	0	405.21	#NAME?	9.6008e-156	1.4949e-152	TRUE	AAVE_RS02450	WP_011793674.1	tripartite tricarboxylate transporter substrate binding protein
Aave_0495	0	388.436	#NAME?	6.0865e-151	7.1075e-148	TRUE	AAVE_RS02455	WP_011793675.1	NAD(P)-dependent oxidoreductase
Aave_0496	0	499.692	#NAME?	7.2533e-116	6.7761e-113	TRUE	AAVE_RS02460	WP_011793676.1	LysR family transcriptional regulator
Aave_0497	3239.35	5481.34	-0.75883	1.7337e-14	7.1036e-13	TRUE	tssI	WP_011793677.1||tssI	type VI secretion system tip protein VgrG
Aave_0498	227.096	250.563	-0.14187	0.34914	0.60289	FALSE	AAVE_RS02470	WP_011793678.1	DUF1795 domain-containing protein
Aave_0499	4804.1	5442.04	-0.17988	0.067323	0.20271	FALSE	AAVE_RS02475	-	sugar-binding protein
-	402.748	374.777	0.10385	0.43574	0.68208	FALSE	AAVE_RS02480	WP_041827204.1	hypothetical protein
Aave_0501	29.6368	29.8598	-0.010811	1	1	FALSE	AAVE_RS02485	WP_011793681.1	DsbA family protein
Aave_0502	80.6361	91.1873	-0.17741	0.43162	0.67925	FALSE	AAVE_RS02490	WP_041827732.1	conjugative transfer ATPase
Aave_0503	1.68495	0.661507	1.3489	0.60891	0.81955	FALSE	AAVE_RS02495	WP_041827205.1	TIGR03751 family conjugal transfer lipoprotein
Aave_0504	33.1228	37.2836	-0.17072	0.59845	0.81326	FALSE	AAVE_RS02500	WP_011793684.1	TIGR03752 family integrating conjugative element protein
Aave_0505	14.0267	15.5373	-0.14756	0.8711	0.96497	FALSE	AAVE_RS02505	WP_011793685.1	TIGR03749 family integrating conjugative element protein
Aave_0506	18.7719	25.3855	-0.43543	0.30608	0.55663	FALSE	AAVE_RS02510	WP_011793686.1	TIGR03746 family integrating conjugative element protein
Aave_0507	199.59	169.86	0.23269	0.14923	0.35098	FALSE	AAVE_RS02515	WP_011793687.1	TIGR03750 family conjugal transfer protein
Aave_0508	1.66916	2.31514	-0.47198	0.87644	0.96713	FALSE	AAVE_RS02520	WP_011793688.1	TIGR03745 family integrating conjugative element membrane protein
Aave_0509	1.71652	0	Inf	0.20085	0.42383	FALSE	AAVE_RS02525	WP_011793689.1	TIGR03758 family integrating conjugative element protein
Aave_0510	0.325484	0.971791	-1.5781	0.78666	0.91921	FALSE	AAVE_RS02530	WP_011793690.1	hypothetical protein
Aave_0511	2482.46	3072.51	-0.30765	0.0023129	0.014779	TRUE	AAVE_RS02535	WP_011793691.1	hypothetical protein
Aave_0512	184.152	205.67	-0.15944	0.52655	0.75865	FALSE	AAVE_RS02540	WP_011793692.1	recombinase family protein
Aave_0514	0	0	NA	NA	NA	NA	AAVE_RS02550	WP_096912805.1	IS3-like element ISAav4 family transposase
Aave_0516	199.25	188.872	0.07717	0.64374	0.84146	FALSE	imuA	imuA||WP_011793696.1	translesion DNA synthesis-associated protein ImuA
Aave_0517	176.177	169.265	0.057744	0.75168	0.90135	FALSE	AAVE_RS02565	WP_165843009.1	DNA polymerase Y family protein
Aave_0518	177.938	180.173	-0.018007	0.9093	0.98159	FALSE	AAVE_RS02570	-	error-prone DNA polymerase
Aave_0519	0	0	NA	NA	NA	NA	AAVE_RS02575	WP_096912805.1	IS3-like element ISAav4 family transposase
Aave_0521	103.827	107.595	-0.051434	0.83298	0.9437	FALSE	AAVE_RS02585	WP_116212449.1	hypothetical protein
Aave_0526	120.809	108.122	0.16006	0.39062	0.6432	FALSE	AAVE_RS02595	WP_011793703.1	TIGR03747 family integrating conjugative element membrane protein
Aave_0527	118.712	119.327	-0.0074452	1	1	FALSE	traD	traD	type IV conjugative transfer system coupling protein TraD
Aave_0528	23.9891	19.9789	0.2639	0.5392	0.76833	FALSE	AAVE_RS02605	WP_011793705.1	integrating conjugative element protein
Aave_0529	3.03371	6.51338	-1.1023	0.23271	0.46751	FALSE	AAVE_RS02610	WP_011793706.1	transglycosylase SLT domain-containing protein
Aave_0530	14.1153	16.2665	-0.20465	0.74689	0.89915	FALSE	AAVE_RS02615	WP_011793707.1	TIGR03759 family integrating conjugative element protein
Aave_0531	19.5124	16.5292	0.23937	0.63798	0.83713	FALSE	AAVE_RS02620	WP_011793708.1	hypothetical protein
Aave_0532	3.34394	3.90803	-0.22489	0.92357	0.98922	FALSE	AAVE_RS02625	WP_011793709.1	PilL N-terminal domain-containing protein
Aave_0533	567.15	501.202	0.17834	0.1456	0.34571	FALSE	AAVE_RS02630	WP_011793710.1	hypothetical protein
Aave_0534	376.245	290.196	0.37465	0.005657	0.030268	TRUE	AAVE_RS02635	WP_011793711.1	hypothetical protein
Aave_0535	301.589	326.841	-0.11601	0.40721	0.65884	FALSE	AAVE_RS02640	WP_011793712.1	MASE1 domain-containing protein
Aave_0536	25.4755	26.5873	-0.061624	0.93546	0.99485	FALSE	AAVE_RS02645	WP_041827211.1	hypothetical protein
Aave_0537	136.183	97.585	0.48081	0.01322	0.059893	FALSE	AAVE_RS02650	WP_011793714.1	hypothetical protein
Aave_0538	916.057	815.143	0.16838	0.14122	0.33985	FALSE	AAVE_RS02655	WP_011793715.1	AHH domain-containing protein
Aave_0539	57.6321	47.5235	0.27823	0.30047	0.55072	FALSE	AAVE_RS02660	WP_011793716.1	DUF1629 domain-containing protein
Aave_0540	70.5762	54.7807	0.36552	0.13102	0.32432	FALSE	AAVE_RS02665	WP_011793717.1	DEAD/DEAH box helicase
Aave_0541	3.67451	3.69222	-0.0069374	1	1	FALSE	AAVE_RS02670	WP_011793718.1	hypothetical protein
Aave_0542	59.3582	46.3697	0.35627	0.18898	0.4067	FALSE	AAVE_RS02675	WP_011793719.1	class I SAM-dependent methyltransferase
Aave_0543	7.78393	7.53254	0.047363	1	1	FALSE	AAVE_RS02680	-	hypothetical protein
Aave_0544	0.650968	1.95054	-1.5832	0.50698	0.74119	FALSE	AAVE_RS02685	WP_011793721.1	hypothetical protein
Aave_0545	1.69565	0.317238	2.4182	0.40847	0.65993	FALSE	AAVE_RS02690	WP_011793722.1	hypothetical protein
Aave_0546	9.75315	12.5547	-0.36429	0.57	0.79359	FALSE	AAVE_RS02695	WP_011793723.1	DUF3275 family protein
Aave_0547	14.593	10.4551	0.48107	0.40055	0.65235	FALSE	AAVE_RS02700	WP_081436422.1	DUF3577 domain-containing protein
Aave_0548	5.41698	6.58778	-0.2823	0.78393	0.91829	FALSE	AAVE_RS02705	WP_011793725.1	DUF3085 domain-containing protein
Aave_0549	0	0	NA	NA	NA	NA	AAVE_RS02710	WP_011793369.1	IS481-like element ISAav5 family transposase
Aave_0550	18.6387	18.3111	0.025589	1	1	FALSE	AAVE_RS02715	WP_116212441.1	hypothetical protein
Aave_0551	11.8374	6.40569	0.88593	0.17988	0.39374	FALSE	AAVE_RS02720	WP_041827747.1	DUF3085 domain-containing protein
Aave_0552	13.8061	19.3374	-0.48609	0.30649	0.55683	FALSE	AAVE_RS02725	WP_011793728.1	hypothetical protein
Aave_0553	2.00535	3.53003	-0.81583	0.56977	0.79349	FALSE	AAVE_RS02730	WP_011793729.1	hypothetical protein
Aave_0554	1.33859	1.69431	-0.33998	1	1	FALSE	AAVE_RS02735	WP_011793730.1	hypothetical protein
Aave_0555	503.034	396.582	0.34304	0.010858	0.051386	FALSE	AAVE_RS02740	WP_011793731.1	ATP-binding protein
Aave_0556	6890.85	5159.93	0.41733	0.010707	0.051031	FALSE	AAVE_RS02745	WP_116212584.1	hypothetical protein
Aave_0557	126.909	119.42	0.087752	0.63497	0.83637	FALSE	AAVE_RS02750	WP_011793733.1	DNA cytosine methyltransferase
Aave_0558	349.969	288.198	0.28016	0.044214	0.15119	FALSE	AAVE_RS02755	WP_011793734.1	DNA topoisomerase III
Aave_0559	9.39663	8.48425	0.14736	0.87451	0.96706	FALSE	AAVE_RS02760	WP_011793735.1	single-stranded DNA-binding protein
Aave_0560	27.0565	24.2711	0.15674	0.7771	0.91596	FALSE	AAVE_RS02765	WP_116212582.1	site-specific DNA-methyltransferase
Aave_0561	15.2333	12.5138	0.28371	0.60543	0.8178	FALSE	AAVE_RS02770	WP_011793737.1	DUF3158 family protein
Aave_0562	29.6351	29.6304	0.00022965	0.98719	1	FALSE	AAVE_RS02775	WP_011793738.1	TIGR03761 family integrating conjugative element protein
Aave_0563	110.309	100.345	0.13658	0.4998	0.73437	FALSE	AAVE_RS02780	WP_011793739.1	hypothetical protein
Aave_0564	17.4333	16.145	0.11076	0.82384	0.93789	FALSE	AAVE_RS02785	WP_011793740.1	DUF2857 domain-containing protein
Aave_0565	200.572	194.751	0.042489	0.80702	0.9287	FALSE	AAVE_RS02790	WP_011793741.1	hypothetical protein
Aave_0566	21.3277	13.8167	0.62631	0.16857	0.37837	FALSE	AAVE_RS02800	WP_011793742.1	ParA family protein
Aave_0567	0	0.317238	#NAME?	1	1	FALSE	AAVE_RS02805	WP_011793743.1	AlpA family phage regulatory protein
Aave_0568	390.773	369.713	0.079925	0.56671	0.79113	FALSE	AAVE_RS02810	WP_011793744.1	TraI domain-containing protein
Aave_0569	101.624	89.8033	0.1784	0.41227	0.66312	FALSE	AAVE_RS02815	WP_165842994.1	NAD/NADP-dependent octopine/nopaline dehydrogenase family protein
Aave_0570	18.382	25.9453	-0.49718	0.21018	0.43726	FALSE	AAVE_RS02820	WP_116212439.1	DMT family transporter
Aave_0571	142.963	140.993	0.020014	0.93806	0.99583	FALSE	AAVE_RS02825	WP_011793747.1	LysR family transcriptional regulator
Aave_0572	125.024	100.906	0.3092	0.10952	0.28691	FALSE	AAVE_RS02830	WP_133246154.1	MmgE/PrpD family protein
Aave_0573	81.5901	80.7374	0.015158	0.95903	1	FALSE	AAVE_RS02835	WP_011793749.1	FAD-binding oxidoreductase
-	1.67986	3.94175	-1.2305	0.35109	0.60447	FALSE	AAVE_RS02840	WP_041827213.1	(2Fe-2S)-binding protein
Aave_0574	59.1483	64.4176	-0.12312	0.61404	0.82159	FALSE	AAVE_RS02845	WP_165842996.1	FAD-dependent oxidoreductase
Aave_0575	6.44587	9.5307	-0.56421	0.42579	0.67442	FALSE	AAVE_RS02850	WP_011793750.1	RidA family protein
Aave_0576	850.569	906.679	-0.092164	0.39767	0.64948	FALSE	AAVE_RS02855	WP_011793751.1	tripartite tricarboxylate transporter substrate binding protein
Aave_0577	1130.98	1341.17	-0.24592	0.021506	0.087318	FALSE	AAVE_RS02860	WP_011793752.1	phospholipase D family protein
Aave_0578	11677.2	14067.6	-0.26869	0.0054313	0.029345	TRUE	AAVE_RS02865	WP_011793753.1	DEAD/DEAH box helicase
Aave_0579	117.98	97.8026	0.2706	0.16563	0.37466	FALSE	AAVE_RS02870	WP_041827216.1	AbrB/MazE/SpoVT family DNA-binding domain-containing protein
Aave_0580	229.914	210.902	0.12452	0.4064	0.65821	FALSE	AAVE_RS02875	WP_011793755.1	PIN domain-containing protein
Aave_0581	94.8747	97.4844	-0.039149	0.88579	0.97169	FALSE	AAVE_RS02880	WP_011793756.1	DUF3742 family protein
Aave_0582	239.653	220.696	0.11888	0.43017	0.67827	FALSE	AAVE_RS02885	WP_011793757.1	conjugal transfer protein TraG
Aave_0583	1853.4	2095.61	-0.17719	0.086705	0.2415	FALSE	AAVE_RS02890	WP_011793758.1	aminodeoxychorismate/anthranilate synthase component II
Aave_0584	317.231	339.037	-0.095909	0.50201	0.73692	FALSE	AAVE_RS02895	WP_011793759.1	LysE family translocator
Aave_0585	1136.82	1465.67	-0.36656	0.00065646	0.0050135	TRUE	trpD	trpD||WP_011793760.1	anthranilate phosphoribosyltransferase
Aave_0586	1467.73	1782.16	-0.28004	0.0075394	0.038257	TRUE	trpC	trpC||WP_011793761.1	indole-3-glycerol phosphate synthase TrpC
Aave_0587	1238.73	1437.27	-0.21447	0.042862	0.14754	FALSE	AAVE_RS02910	WP_011793762.1	uracil-DNA glycosylase
Aave_0588	545.185	669.346	-0.29601	0.01249	0.057251	FALSE	AAVE_RS02915	WP_041827756.1	hypothetical protein
Aave_0589	2098.7	2168.96	-0.047508	0.64083	0.83937	FALSE	AAVE_RS02920	WP_011793764.1	gamma-glutamyltransferase family protein
Aave_0590	671.257	581.438	0.20724	0.078553	0.22607	FALSE	queA	queA||WP_011793765.1	tRNA preQ1(34) S-adenosylmethionine ribosyltransferase-isomerase QueA
-	4.67183	4.00946	0.22058	0.85974	0.95832	FALSE	AAVE_RS02930	WP_041827217.1	hypothetical protein
Aave_0591	524.106	740.009	-0.49768	2.6993e-05	0.00030455	TRUE	AAVE_RS02935	WP_011793766.1	AraC family transcriptional regulator
Aave_0592	2836.93	2888.62	-0.026048	0.80857	0.92911	FALSE	AAVE_RS02940	WP_011793767.1	HD-GYP domain-containing protein
Aave_0593	1415.35	1387.37	0.028807	0.77847	0.91668	FALSE	recG	recG||WP_011793768.1	ATP-dependent DNA helicase RecG
Aave_0594	840.517	832.47	0.013878	0.9197	0.98704	FALSE	AAVE_RS02950	WP_011793769.1	LysR family transcriptional regulator
Aave_0595	2593.73	2712.09	-0.064377	0.52421	0.75733	FALSE	AAVE_RS02955	WP_011793770.1	DNA starvation/stationary phase protection protein
Aave_0596	695.634	762.066	-0.13159	0.24937	0.48797	FALSE	ubiA	WP_011793771.1||ubiA	4-hydroxybenzoate octaprenyltransferase
Aave_0597	451.201	507.166	-0.16869	0.17351	0.38404	FALSE	AAVE_RS02965	WP_011793772.1	ChbG/HpnK family deacetylase
Aave_0598	94.733	98.8533	-0.061423	0.77274	0.91448	FALSE	AAVE_RS02970	WP_017439121.1	GtrA family protein
Aave_0599	1047.24	1077.77	-0.041457	0.68423	0.86707	FALSE	AAVE_RS02975	WP_011793774.1	glycosyltransferase family 2 protein
Aave_0600	1612.57	1393.31	0.21084	0.046585	0.15689	FALSE	AAVE_RS02980	WP_011793775.1	glycosyltransferase family 39 protein
Aave_0601	2775.96	1505.07	0.88316	2.4134e-11	6.8322e-10	TRUE	AAVE_RS02985	WP_011793776.1	pyrroline-5-carboxylate reductase
Aave_0602	8895.63	3334.24	1.4157	7.48e-09	1.581e-07	TRUE	glpK	glpK||WP_011793777.1	glycerol kinase GlpK
Aave_0603	1448.72	624.9	1.2131	2.8568e-11	8.0385e-10	TRUE	AAVE_RS02995	WP_011793778.1	DeoR/GlpR transcriptional regulator
Aave_0604	9396.91	2494.54	1.9134	1.7854e-11	5.1479e-10	TRUE	AAVE_RS03000	WP_011793779.1	ABC transporter ATP-binding protein
Aave_0605	11510.6	2661.05	2.1129	5.0054e-13	1.7448e-11	TRUE	AAVE_RS03005	WP_011793780.1	ABC transporter ATP-binding protein
Aave_0606	5320.59	1372.58	1.9547	1.6525e-13	5.9375e-12	TRUE	AAVE_RS03010	WP_011793781.1	sugar ABC transporter permease
Aave_0607	6432.45	1542.87	2.0598	1.1583e-14	4.8744e-13	TRUE	AAVE_RS03015	WP_011793782.1	carbohydrate ABC transporter permease
Aave_0608	2003.46	522.183	1.9399	1.1372e-39	3.5412e-37	TRUE	AAVE_RS03020	WP_011793783.1	DUF2160 domain-containing protein
Aave_0609	63934.5	17698.4	1.853	4.8971e-18	2.6911e-16	TRUE	AAVE_RS03025	WP_011793784.1	carbohydrate ABC transporter substrate-binding protein
Aave_0610	16059.6	5436.25	1.5628	2.9239e-22	2.4389e-20	TRUE	AAVE_RS03030	WP_041827218.1	glycerol-3-phosphate dehydrogenase/oxidase
Aave_0611	1672.03	864.367	0.95188	2.2938e-18	1.3228e-16	TRUE	rplN	rplN||WP_011793786.1	50S ribosomal protein L14
Aave_0612	1590.07	686.435	1.2119	7.4604e-10	1.8159e-08	TRUE	rplX	rplX||WP_011793787.1	50S ribosomal protein L24
Aave_0613	3338.77	1399.54	1.2544	6.105e-15	2.5924e-13	TRUE	rplE	rplE||WP_011793788.1	50S ribosomal protein L5
Aave_0614	842.317	343.779	1.2929	1.982e-14	8.0439e-13	TRUE	rpsN	WP_011793789.1||rpsN	30S ribosomal protein S14
Aave_0615	2147.47	792.308	1.4385	1.4665e-25	1.5222e-23	TRUE	rpsH	WP_011793790.1||rpsH	30S ribosomal protein S8
Aave_0616	5751.87	2061.35	1.4804	1.7306e-41	6.2182e-39	TRUE	rplF	rplF||WP_011793791.1	50S ribosomal protein L6
Aave_0617	1992.93	670.969	1.5706	2.6279e-28	4.0916e-26	TRUE	rplR	WP_011793792.1||rplR	50S ribosomal protein L18
Aave_0618	6410.65	2233.19	1.5214	4.0715e-32	7.6072e-30	TRUE	rpsE	rpsE||WP_011793793.1	30S ribosomal protein S5
Aave_0619	48.4922	12.7296	1.9296	8.6263e-08	1.5926e-06	TRUE	rpmD	rpmD||WP_011793794.1	50S ribosomal protein L30
Aave_0620	4418.06	1590.91	1.4736	1.7555e-39	5.125e-37	TRUE	rplO	rplO||WP_011793795.1	50S ribosomal protein L15
Aave_0621	18595.6	6220.39	1.5799	2.7096e-26	3.2453e-24	TRUE	secY	secY||WP_011793796.1	preprotein translocase subunit SecY
Aave_0623	2626.02	1080.47	1.2812	9.5534e-27	1.2396e-24	TRUE	rpsM	WP_011793798.1||rpsM	30S ribosomal protein S13
Aave_0624	5032.88	2265.9	1.1513	6.7641e-19	4.3281e-17	TRUE	rpsK	rpsK||WP_011793799.1	30S ribosomal protein S11
Aave_0625	9316.46	4048.82	1.2023	6.4169e-26	7.3105e-24	TRUE	rpsD	rpsD||WP_011793800.1	30S ribosomal protein S4
Aave_0626	12760.9	5284.13	1.272	5.2291e-26	6.1063e-24	TRUE	rpoA	rpoA||WP_011793801.1	DNA-directed RNA polymerase subunit alpha
Aave_0627	2079.53	962.636	1.1112	1.8566e-25	1.8852e-23	TRUE	rplQ	WP_011793802.1||rplQ	50S ribosomal protein L17
Aave_R0002	0	0	NA	NA	NA	NA	AAVE_RS03115	-	tRNA-Met
Aave_0628	718.315	514.563	0.48127	5.3409e-05	0.00055936	TRUE	AAVE_RS03120	WP_011793803.1	Hsp70 family protein
Aave_0629	264.18	289.218	-0.13064	0.36742	0.61891	FALSE	rsmI	WP_011793804.1||rsmI	16S rRNA (cytidine(1402)-2'-O)-methyltransferase
Aave_0630	113.933	118.306	-0.05434	0.81994	0.93535	FALSE	AAVE_RS03130	WP_011793805.1	YraN family protein
Aave_0631	3176.01	3112.63	0.029085	0.76083	0.90798	FALSE	AAVE_RS03135	WP_011793806.1	SIS domain-containing protein
Aave_0632	3985.03	4375.01	-0.1347	0.17212	0.38247	FALSE	AAVE_RS03140	WP_011793807.1	BON domain-containing protein
Aave_0633	3113.07	3731.44	-0.2614	0.0085619	0.042546	TRUE	AAVE_RS03145	WP_011793808.1	NAD(P)-dependent oxidoreductase
Aave_0634	0	0	NA	NA	NA	NA	AAVE_RS03150	WP_011793809.1	IS110 family transposase
Aave_0635	2374.06	2694.38	-0.1826	0.070654	0.21088	FALSE	AAVE_RS03155	WP_011793810.1	PilT/PilU family type 4a pilus ATPase
Aave_0636	1128.23	1317.03	-0.22322	0.036372	0.13039	FALSE	AAVE_RS03160	WP_011793811.1	cyclic nucleotide-binding domain-containing protein
Aave_0637	2918.86	3133.69	-0.10246	0.31319	0.56433	FALSE	AAVE_RS03165	WP_011793812.1	type IV pilus twitching motility protein PilT
Aave_0638	0	1807.66	#NAME?	0	0	TRUE	AAVE_RS03170	WP_011793813.1	YggS family pyridoxal phosphate-dependent enzyme
Aave_0639	807.905	944.938	-0.22603	0.044471	0.15174	FALSE	ltaE	ltaE||WP_011793814.1	low-specificity L-threonine aldolase
Aave_0640	5185.13	5658.79	-0.12611	0.20085	0.42383	FALSE	AAVE_RS03180	WP_011793815.1	alanine--glyoxylate aminotransferase family protein
Aave_0641	1311.65	1355.59	-0.04754	0.6586	0.85163	FALSE	AAVE_RS03185	WP_116212437.1	DUF445 domain-containing protein
Aave_0642	2718.83	2481.18	0.13196	0.19419	0.41437	FALSE	AAVE_RS03190	WP_011793817.1	hypothetical protein
Aave_0643	1223.55	939.682	0.38082	0.00044368	0.0036295	TRUE	AAVE_RS03195	WP_011793818.1	hypothetical protein
Aave_0644	148.996	174.653	-0.22921	0.1762	0.3883	FALSE	AAVE_RS03200	WP_011793819.1	hypothetical protein
Aave_0645	1333.78	1439.57	-0.11012	0.32545	0.57823	FALSE	AAVE_RS03205	WP_011793820.1	FAD-binding protein
Aave_0646	452.409	493.554	-0.12558	0.31045	0.56184	FALSE	AAVE_RS03210	WP_011793821.1	ATP-dependent helicase
Aave_0647	438.731	411.668	0.091857	0.47202	0.71515	FALSE	AAVE_RS03215	WP_011793822.1	LysR family transcriptional regulator
Aave_0648	778.064	679.129	0.1962	0.08685	0.24164	FALSE	purU	WP_011793823.1||purU	formyltetrahydrofolate deformylase
Aave_0649	3535.08	3517.73	0.007096	0.95077	1	FALSE	AAVE_RS03225	WP_011793824.1	EAL domain-containing protein
Aave_0650	50.8765	70.9374	-0.47955	0.052956	0.17142	FALSE	AAVE_RS03230	WP_011793825.1	hypothetical protein
Aave_0651	201.441	174.841	0.20432	0.20465	0.42904	FALSE	AAVE_RS03235	WP_011793826.1	MgtC/SapB family protein
Aave_0652	1067.6	1163.69	-0.12433	0.26597	0.50792	FALSE	AAVE_RS03240	WP_011793827.1	ChaN family lipoprotein
Aave_0653	66153.6	55451.4	0.2546	0.0077242	0.038992	TRUE	AAVE_RS03245	-	HAMP domain-containing protein
Aave_0654	18149.6	17333.6	0.066367	0.48342	0.72244	FALSE	AAVE_RS03250	WP_011793828.1	response regulator
Aave_0655	1122.89	1085.93	0.048285	0.72402	0.88904	FALSE	AAVE_RS03255	WP_011793829.1	MFS transporter
Aave_0656	35.6625	41.5638	-0.22092	0.48652	0.72372	FALSE	AAVE_RS03260	WP_011793830.1	methyltransferase domain-containing protein
Aave_0657	31.7639	40.5788	-0.35334	0.26179	0.5024	FALSE	AAVE_RS03265	WP_011793831.1	TonB-dependent receptor
Aave_0658	167.95	61.2591	1.455	0.0085141	0.042398	TRUE	AAVE_RS03270	WP_041827219.1	helix-turn-helix transcriptional regulator
Aave_0659	217.11	226.467	-0.060871	0.94397	0.99796	FALSE	AAVE_RS03275	WP_011793833.1	NarK/NasA family nitrate transporter
Aave_0660	209.562	247.589	-0.24057	0.58223	0.80201	FALSE	AAVE_RS03280	WP_011793834.1	NarK family nitrate/nitrite MFS transporter
Aave_0661	621.85	690.943	-0.152	0.43048	0.67827	FALSE	AAVE_RS03285	WP_011793835.1	nitrate reductase subunit alpha
Aave_0662	290.181	298.992	-0.043155	0.80015	0.9258	FALSE	narH	WP_011793836.1||narH	nitrate reductase subunit beta
Aave_0663	72.7322	68.1442	0.094003	0.74857	0.89938	FALSE	narJ	WP_011793837.1||narJ	nitrate reductase molybdenum cofactor assembly chaperone
Aave_0664	65.0351	67.6508	-0.056888	0.8775	0.96716	FALSE	narI	narI||WP_011793838.1	respiratory nitrate reductase subunit gamma
Aave_0665	123.291	139.205	-0.17514	0.36121	0.61214	FALSE	AAVE_RS03305	WP_011793839.1	peptidylprolyl isomerase
Aave_0666	40.3242	44.8301	-0.15282	0.62582	0.82928	FALSE	AAVE_RS03310	WP_011793840.1	carbonic anhydrase
Aave_0667	6973.79	5073	0.4591	6.7422e-05	0.00068762	TRUE	AAVE_RS03315	WP_011793841.1	ribonucleoside-diphosphate reductase
Aave_0668	826.875	788.257	0.069002	0.53646	0.76717	FALSE	AAVE_RS03320	WP_011793842.1	VOC family protein
Aave_0669	1285.7	885.513	0.53796	0.0012316	0.0086902	TRUE	AAVE_RS03325	WP_011793843.1	hemerythrin domain-containing protein
Aave_0671	345.359	353.084	-0.031913	0.80103	0.92591	FALSE	AAVE_RS03330	WP_011793844.1	tyrosine-type recombinase/integrase
Aave_0672	139.023	151.38	-0.12285	0.50786	0.74179	FALSE	AAVE_RS03335	-	DUF1016 domain-containing protein
Aave_0673	0	0	NA	NA	NA	NA	AAVE_RS03340	WP_011793846.1	IS481-like element ISAav5 family transposase
Aave_0675	1542.85	1486.88	0.053302	0.58949	0.80723	FALSE	AAVE_RS03345	WP_011793847.1	ATP-dependent helicase
Aave_0676	2685.52	2537.82	0.081612	0.4075	0.65896	FALSE	AAVE_RS03350	WP_011793848.1	AAA family ATPase
Aave_0677	193.185	156.381	0.30492	0.066097	0.20035	FALSE	AAVE_RS03355	WP_011793849.1	DUF2958 domain-containing protein
-	1635.88	1355.08	0.27169	0.019388	0.08	FALSE	AAVE_RS03360	WP_041827220.1	DUF3892 domain-containing protein
Aave_0679	19.5419	19.7154	-0.012755	1	1	FALSE	AAVE_RS03365	WP_011793851.1	DUF945 domain-containing protein
Aave_0680	90.3517	87.0828	0.053164	0.78522	0.91855	FALSE	AAVE_RS03370	WP_011793852.1	ParB N-terminal domain-containing protein
Aave_0681	22.6465	16.8204	0.42907	0.35688	0.60845	FALSE	AAVE_RS03375	WP_011793853.1	DUF736 domain-containing protein
Aave_0682	215.84	183.874	0.23124	0.1669	0.37626	FALSE	AAVE_RS03380	WP_011793854.1	helix-turn-helix transcriptional regulator
Aave_0683	298.392	301.309	-0.014035	0.92105	0.9881	FALSE	AAVE_RS03385	WP_165843010.1	DUF2958 domain-containing protein
Aave_0684	25.076	45.7213	-0.86656	0.0060634	0.032184	TRUE	AAVE_RS03390	WP_011793856.1	DUF2285 domain-containing protein
Aave_0685	1.68495	1.69431	-0.0079982	1	1	FALSE	AAVE_RS03395	WP_011002520.1	helix-turn-helix domain-containing protein
Aave_0686	18.3138	30.8789	-0.75369	0.046928	0.1577	FALSE	AAVE_RS03400	WP_011793857.1	replication initiator protein A
Aave_0687	93.7604	79.9682	0.22955	0.52412	0.75733	FALSE	AAVE_RS03405	WP_011793858.1	AAA family ATPase
Aave_0688	1.32281	3.90803	-1.5628	0.25482	0.49471	FALSE	AAVE_RS03410	WP_011793859.1	hypothetical protein
Aave_0689	13.5066	12.1628	0.15118	0.81743	0.93423	FALSE	AAVE_RS03415	WP_011793860.1	DUF2840 domain-containing protein
Aave_0690	21.8687	29.7987	-0.44638	0.23684	0.47216	FALSE	AAVE_RS03420	WP_011793861.1	S26 family signal peptidase
Aave_0691	923.113	702.595	0.39381	0.00054828	0.0043554	TRUE	AAVE_RS03425	WP_011793862.1	relaxase/mobilization nuclease and DUF3363 domain-containing protein
Aave_0693	0	0	NA	NA	NA	NA	AAVE_RS03435	WP_096912805.1	IS3-like element ISAav4 family transposase
Aave_0694	0	0	NA	NA	NA	NA	AAVE_RS03440	WP_085947462.1	IS3 family transposase
Aave_0696	137.626	166.411	-0.27399	0.11522	0.2971	FALSE	AAVE_RS03450	WP_041827767.1	helix-turn-helix transcriptional regulator
Aave_0697	165.617	218.038	-0.39673	0.014242	0.063288	FALSE	AAVE_RS03455	WP_011793866.1	pyridoxal-phosphate dependent enzyme
Aave_0701	4.00507	4.22526	-0.077213	1	1	FALSE	AAVE_RS03460	-	MFS transporter
Aave_0702	0	0	NA	NA	NA	NA	AAVE_RS03465	WP_096912805.1	IS3-like element ISAav4 family transposase
Aave_0704	97.9562	78.8283	0.31342	0.13509	0.33058	FALSE	AAVE_RS03475	WP_116212580.1	hypothetical protein
Aave_0706	0	0	NA	NA	NA	NA	AAVE_RS03485	WP_096912805.1	IS3-like element ISAav4 family transposase
Aave_0708	0	0	NA	NA	NA	NA	AAVE_RS03490	WP_096912805.1	IS3-like element ISAav4 family transposase
Aave_0710	94.7823	67.6519	0.48649	0.077704	0.22463	FALSE	AAVE_RS03500	-	IS66 family transposase
Aave_0711	6.425	4.25899	0.59319	0.52373	0.75733	FALSE	tnpB	tnpB||WP_011793873.1	IS66 family insertion sequence element accessory protein TnpB
Aave_0712	67.2136	53.4091	0.33167	0.19168	0.4107	FALSE	AAVE_RS03510	WP_011793874.1	IS66 family insertion sequence hypothetical protein
Aave_0713	197.191	196.791	0.0029339	0.99176	1	FALSE	AAVE_RS03515	WP_011793875.1	NAD(P)H oxidoreductase
Aave_0714	522.97	431.778	0.27644	0.026236	0.10178	FALSE	AAVE_RS03520	WP_011793876.1	GNAT family N-acetyltransferase
Aave_0715	836.406	724.672	0.20688	0.073482	0.21506	FALSE	AAVE_RS03525	WP_011793877.1	aldo/keto reductase
Aave_0716	877.504	996.376	-0.18329	0.095138	0.25837	FALSE	AAVE_RS03530	WP_011793878.1	LysR family transcriptional regulator
Aave_0717	470.95	458.212	0.039556	0.75692	0.90517	FALSE	AAVE_RS03535	WP_041827773.1	MFS transporter
Aave_0718	21.0587	17.6637	0.25362	0.60246	0.81662	FALSE	AAVE_RS03540	WP_116212578.1	multidrug efflux SMR transporter
Aave_0720	0	0	NA	NA	NA	NA	AAVE_RS03550	WP_085947462.1	IS3 family transposase
Aave_0721	6.05216	6.23629	-0.043239	1	1	FALSE	AAVE_RS03555	WP_081436426.1	EamA family transporter
Aave_0723	8.86071	10.7448	-0.27815	0.6661	0.85725	FALSE	AAVE_RS03565	WP_011793883.1	EexN family lipoprotein
Aave_0724	150.122	137.072	0.1312	0.47435	0.71566	FALSE	AAVE_RS03570	WP_011793884.1	conjugal transfer protein TraG
Aave_0725	7.74272	9.16583	-0.24343	0.76236	0.90875	FALSE	AAVE_RS03575	WP_011793885.1	ribbon-helix-helix protein%2C CopG family
Aave_0726	30.9382	21.2478	0.54208	0.18945	0.40704	FALSE	trbB	WP_011793886.1||trbB	P-type conjugative transfer ATPase TrbB
Aave_0727	10.0888	9.5845	0.07398	0.94312	0.99796	FALSE	AAVE_RS03585	WP_011793887.1	TrbC/VirB2 family protein
Aave_0728	0.692708	3.61756	-2.3847	0.14291	0.34162	FALSE	AAVE_RS03590	WP_011793888.1	VirB3 family type IV secretion system protein
Aave_0729	103.362	106.326	-0.040789	0.89313	0.97295	FALSE	AAVE_RS03595	WP_011793889.1	conjugal transfer protein TrbE
Aave_0730	23.7466	23.1574	0.036243	1	1	FALSE	trbJ	WP_011793890.1||trbJ	P-type conjugative transfer protein TrbJ
Aave_0731	3.99491	4.01615	-0.0076512	1	1	FALSE	AAVE_RS03605	WP_011793891.1	hypothetical protein
Aave_0732	293.182	272.123	0.10754	0.45504	0.69848	FALSE	trbL	trbL||WP_011793892.1	P-type conjugative transfer protein TrbL
Aave_0733	65.7233	71.1606	-0.11467	0.64671	0.84356	FALSE	AAVE_RS03615	WP_011793893.1	conjugal transfer protein TrbF
Aave_0734	110.353	150.285	-0.44558	0.0158	0.068619	FALSE	trbG	trbG||WP_011793894.1	P-type conjugative transfer protein TrbG
Aave_0735	174.605	208.799	-0.25801	0.10951	0.28691	FALSE	AAVE_RS03625	-	TrbI/VirB10 family protein
Aave_0736	6.47691	6.61481	-0.030394	1	1	FALSE	AAVE_RS03630	WP_011793896.1	DUF2274 domain-containing protein
Aave_0737	378.941	474.855	-0.32551	0.010853	0.051386	FALSE	AAVE_RS03635	WP_011793897.1	cupin domain-containing protein
Aave_0738	632.558	822.433	-0.3787	0.0023099	0.014779	TRUE	AAVE_RS03640	WP_011793898.1	MFS transporter
Aave_0739	711.706	751.635	-0.078752	0.52572	0.75769	FALSE	AAVE_RS03645	WP_011793899.1	DUF3567 domain-containing protein
-	471.051	567.297	-0.26822	0.031429	0.11584	FALSE	AAVE_RS03650	WP_041827224.1	DUF3108 domain-containing protein
Aave_0741	1065.54	1225.03	-0.20123	0.064916	0.1978	FALSE	AAVE_RS03655	WP_011793901.1	IclR family transcriptional regulator
Aave_0742	1014.22	1459.19	-0.52479	9.1928e-05	0.00090973	TRUE	AAVE_RS03660	WP_011793902.1	fumarylacetoacetate hydrolase family protein
Aave_0743	661.105	982.672	-0.57183	1.0202e-05	0.00012574	TRUE	AAVE_RS03665	WP_011793903.1	TraB/GumN family protein
Aave_0744	1411.42	2018.39	-0.51605	0.0031873	0.019205	TRUE	AAVE_RS03670	WP_011793904.1	tripartite tricarboxylate transporter substrate binding protein
Aave_0745	541.628	646.262	-0.25482	0.031447	0.11584	FALSE	AAVE_RS03675	WP_011793905.1	type 1 glutamine amidotransferase domain-containing protein
Aave_0747	306.927	352.73	-0.20067	0.13135	0.32463	FALSE	AAVE_RS03685	WP_041827225.1	hemolysin III family protein
Aave_0749	231.678	219.441	0.078288	0.61899	0.82443	FALSE	AAVE_RS03695	WP_041827226.1	GGDEF domain-containing protein
Aave_0750	8.51382	9.57112	-0.16888	0.84056	0.94817	FALSE	AAVE_RS03700	-	hypothetical protein
Aave_0751	160.073	174.057	-0.12083	0.45618	0.69978	FALSE	AAVE_RS03705	WP_011793909.1	TRAP transporter large permease subunit
Aave_0752	39.1897	38.2627	0.034539	0.95726	1	FALSE	AAVE_RS03710	WP_011793910.1	TRAP transporter small permease
Aave_0753	74.8188	75.7849	-0.01851	0.98555	1	FALSE	AAVE_RS03715	WP_011793911.1	fumarylacetoacetate hydrolase family protein
Aave_0754	131.221	117.543	0.15881	0.39377	0.64605	FALSE	AAVE_RS03720	WP_011793912.1	dihydroxy-acid dehydratase family protein
Aave_0755	64.8868	63.378	0.033942	0.91442	0.98416	FALSE	AAVE_RS03725	WP_011793913.1	TRAP transporter substrate-binding protein
Aave_0756	315.757	323.019	-0.032801	0.80624	0.9287	FALSE	AAVE_RS03730	WP_011793914.1	LysR family transcriptional regulator
Aave_0757	371.237	341.959	0.11852	0.39234	0.64506	FALSE	AAVE_RS03735	WP_011793915.1	LysR family transcriptional regulator
Aave_0758	107.148	106.967	0.0024338	1	1	FALSE	AAVE_RS03740	WP_011793916.1	pirin family protein
Aave_0759	78.0166	80.3064	-0.041733	0.88416	0.97074	FALSE	AAVE_RS03745	WP_011793917.1	isochorismatase family protein
Aave_0760	252.839	255.04	-0.012505	0.93342	0.99362	FALSE	AAVE_RS03750	WP_011793918.1	amidohydrolase
Aave_0761	27.4109	24.5479	0.15915	0.70963	0.88063	FALSE	AAVE_RS03755	WP_081436428.1	DoxX family protein
Aave_0762	130.332	144.67	-0.15057	0.41532	0.66597	FALSE	AAVE_RS03760	WP_011793920.1	MFS transporter
Aave_0763	30.8439	32.344	-0.068513	0.87593	0.96707	FALSE	AAVE_RS03765	-	hypothetical protein
Aave_0764	27.4797	34.5099	-0.32864	0.33593	0.58747	FALSE	AAVE_RS03770	WP_011793922.1	type II secretion system protein
Aave_0765	974.14	911.186	0.096383	0.38651	0.63908	FALSE	AAVE_RS03775	WP_011793923.1	AAA family ATPase
Aave_0766	503.074	447.534	0.16877	0.18672	0.40359	FALSE	AAVE_RS03780	WP_011793924.1	DUF4276 family protein
Aave_0767	3335.59	3403.66	-0.029144	0.76524	0.90952	FALSE	AAVE_RS03785	WP_041827778.1	molybdopterin oxidoreductase family protein
Aave_0768	3369.38	3046.9	0.14514	0.14822	0.34908	FALSE	AAVE_RS03790	WP_011793926.1	ABC transporter substrate-binding protein
Aave_0769	2602.18	2636.77	-0.019051	0.84272	0.94966	FALSE	argE	argE||WP_011793927.1	acetylornithine deacetylase
Aave_0770	2774.49	2657.04	0.062401	0.53524	0.76607	FALSE	AAVE_RS03800	WP_011793928.1	amidohydrolase
Aave_0771	678.043	661.937	0.034683	0.75956	0.90716	FALSE	AAVE_RS03805	WP_011793929.1	DUF2817 domain-containing protein
Aave_0772	2026.73	2503.69	-0.3049	0.0040112	0.022849	TRUE	AAVE_RS03810	WP_011793930.1	MCP four helix bundle domain-containing protein
Aave_0773	245.201	252.49	-0.042261	0.87502	0.96707	FALSE	AAVE_RS03815	WP_011793931.1	acyl-CoA-binding protein
Aave_0774	333.768	315.084	0.083111	0.54526	0.77336	FALSE	AAVE_RS03820	WP_041827780.1	aminopeptidase
Aave_0775	318.736	354.885	-0.15499	0.25412	0.49389	FALSE	AAVE_RS03825	WP_011793933.1	DNA-3-methyladenine glycosylase I
Aave_0777	2356.27	2934.26	-0.31649	0.0017727	0.011949	TRUE	AAVE_RS03830	WP_041827228.1	class I SAM-dependent methyltransferase
Aave_0778	570.877	845.626	-0.56684	0.023386	0.093204	FALSE	AAVE_RS03835	WP_011793936.1	DUF1840 domain-containing protein
Aave_0779	1536.94	997.618	0.6235	0.0089342	0.044114	TRUE	AAVE_RS03840	WP_011793937.1	tripartite tricarboxylate transporter substrate binding protein
Aave_0780	6378.12	3818.62	0.74008	0.00012194	0.0011624	TRUE	AAVE_RS03845	WP_011793938.1	hypothetical protein
Aave_0781	1080.49	924.895	0.22433	0.2606	0.50154	FALSE	AAVE_RS03850	WP_041827782.1	AMP-binding protein
Aave_0782	421.958	376.956	0.1627	0.38352	0.63571	FALSE	AAVE_RS03855	WP_011793940.1	ABC transporter ATP-binding protein
Aave_0783	1918.73	1850.7	0.052087	0.86956	0.96455	FALSE	AAVE_RS03860	WP_011793941.1	ABC transporter substrate-binding protein
Aave_0784	413.1	322.955	0.35516	0.18149	0.39512	FALSE	AAVE_RS03865	WP_011793942.1	branched-chain amino acid ABC transporter permease
Aave_0785	285.151	256.607	0.15217	0.62303	0.8277	FALSE	AAVE_RS03870	WP_011793943.1	branched-chain amino acid ABC transporter permease
Aave_0786	333.339	301.116	0.14667	0.70466	0.87819	FALSE	AAVE_RS03875	WP_011793944.1	ABC transporter ATP-binding protein
Aave_0787	713.242	720.108	-0.013821	0.95015	1	FALSE	AAVE_RS03880	WP_011793945.1	AMP-binding protein
Aave_0788	1763.06	1636.99	0.10704	0.44436	0.68981	FALSE	AAVE_RS03885	WP_011793946.1	AAA family ATPase
Aave_0789	377.967	400.239	-0.082602	0.73728	0.89407	FALSE	AAVE_RS03890	WP_011793947.1	general secretion pathway protein GspB
Aave_0790	801.533	788.758	0.02318	0.89238	0.97295	FALSE	AAVE_RS03895	WP_011793948.1	M48 family metallopeptidase
Aave_0791	479.522	486.786	-0.021692	0.85317	0.95405	FALSE	AAVE_RS03900	WP_011793949.1	DUF898 domain-containing protein
Aave_0792	522.667	398.858	0.39002	0.0039315	0.022533	TRUE	AAVE_RS03905	WP_011793950.1	RNA-binding protein S4
Aave_0793	1128.79	957.082	0.23806	0.061257	0.18924	FALSE	AAVE_RS03910	WP_011793951.1	MBL fold metallo-hydrolase
Aave_0794	539.236	439.926	0.29365	0.097043	0.26171	FALSE	AAVE_RS03915	WP_011793952.1	flavin-dependent oxidoreductase
Aave_0795	40.9354	35.7793	0.19422	0.56537	0.79067	FALSE	AAVE_RS03920	WP_011793953.1	MarR family transcriptional regulator
Aave_0796	361.52	238.095	0.60254	0.079253	0.22725	FALSE	AAVE_RS03925	WP_011793954.1	Bug family tripartite tricarboxylate transporter substrate binding protein
Aave_0797	407.968	367.683	0.14999	0.30202	0.55237	FALSE	chrA	WP_011793955.1||chrA	chromate efflux transporter
Aave_0798	201.308	193.174	0.059504	0.70724	0.87969	FALSE	AAVE_RS03935	WP_011793956.1	glutathione S-transferase N-terminal domain-containing protein
Aave_0799	1189.43	1064.64	0.15991	0.14288	0.34162	FALSE	dapF	dapF||WP_011793957.1	diaminopimelate epimerase
Aave_0800	953.796	899.361	0.084781	0.4583	0.70164	FALSE	AAVE_RS03945	WP_011793958.1	DUF484 family protein
Aave_0801	929.193	833.04	0.15759	0.17014	0.38044	FALSE	AAVE_RS03950	WP_011793959.1	tyrosine recombinase XerC
Aave_0802	783.928	865.143	-0.14222	0.20185	0.4247	FALSE	AAVE_RS03955	WP_011793960.1	family 10 glycosylhydrolase
Aave_0803	251.602	273.682	-0.12136	0.4104	0.66191	FALSE	AAVE_RS03960	WP_011793961.1	Tar ligand binding domain-containing protein
Aave_0804	3238.43	3676.78	-0.18315	0.066703	0.20138	FALSE	AAVE_RS03965	WP_116212576.1	hypothetical protein
Aave_0805	905.618	932.948	-0.042895	0.69863	0.87531	FALSE	AAVE_RS03970	WP_011793963.1	class I SAM-dependent methyltransferase
Aave_0806	1165.14	1449.72	-0.31527	0.0031736	0.019153	TRUE	AAVE_RS03975	WP_011793964.1	sensor domain-containing diguanylate cyclase
Aave_0807	2109.13	2088.42	0.014236	0.90918	0.98159	FALSE	AAVE_RS03980	WP_011793965.1	GTP-binding protein
Aave_0808	1028.71	1027.13	0.0022189	0.98559	1	FALSE	dksA	dksA||WP_011793966.1	RNA polymerase-binding protein DksA
Aave_0809	4108.93	4524.91	-0.13913	0.16088	0.36854	FALSE	AAVE_RS03990	WP_011793967.1	hypothetical protein
Aave_0810	477.721	515.431	-0.10961	0.37606	0.6278	FALSE	hslV	WP_017438298.1||hslV	ATP-dependent protease subunit HslV
Aave_0811	1333.03	1512.19	-0.18192	0.080129	0.22892	FALSE	hslU	WP_011793969.1||hslU	ATP-dependent protease ATPase subunit HslU
Aave_0812	1278.02	1088.08	0.23212	0.030131	0.11241	FALSE	mraZ	mraZ||WP_017438300.1	division/cell wall cluster transcriptional repressor MraZ
Aave_0813	2170.48	2176.29	-0.0038547	0.97375	1	FALSE	rsmH	rsmH||WP_011793971.1	16S rRNA (cytosine(1402)-N(4))-methyltransferase RsmH
Aave_0814	318.465	329.555	-0.049386	0.73069	0.89205	FALSE	ftsL	ftsL||WP_011793972.1	cell division protein FtsL
Aave_0815	4792.03	4852.28	-0.018028	0.8638	0.9609	FALSE	AAVE_RS04020	WP_011793973.1	penicillin-binding protein 2
Aave_0816	5356.18	5619.38	-0.069206	0.4839	0.72244	FALSE	AAVE_RS04025	WP_011793974.1	UDP-N-acetylmuramoyl-L-alanyl-D-glutamate--2%2C6-diaminopimelate ligase
Aave_0817	3005.05	3080.15	-0.035614	0.74028	0.89523	FALSE	murF	murF||WP_011793975.1	UDP-N-acetylmuramoyl-tripeptide--D-alanyl-D-alanine ligase
Aave_0818	1901.2	1836.37	0.050056	0.60141	0.81567	FALSE	AAVE_RS04035	WP_011793976.1	phospho-N-acetylmuramoyl-pentapeptide-transferase
Aave_0819	6242.33	6145.5	0.022553	0.81115	0.93162	FALSE	AAVE_RS04040	WP_096912878.1	UDP-N-acetylmuramoyl-L-alanine--D-glutamate ligase
Aave_0820	1637.8	1498.1	0.12862	0.21265	0.44051	FALSE	ftsW	ftsW||WP_011793978.1	putative lipid II flippase FtsW
Aave_0821	2040.27	1970.75	0.050019	0.62198	0.82703	FALSE	murG	WP_011793979.1||murG	undecaprenyldiphospho-muramoylpentapeptide beta-N-acetylglucosaminyltransferase
Aave_0822	3911.08	3471.57	0.17198	0.0821	0.23327	FALSE	AAVE_RS04055	WP_011793980.1	UDP-N-acetylmuramate--L-alanine ligase
Aave_0823	2521.49	2368.32	0.090409	0.36885	0.6204	FALSE	AAVE_RS04060	WP_011793981.1	D-alanine--D-alanine ligase
Aave_0824	1524.81	1522.37	0.0023043	0.97852	1	FALSE	AAVE_RS04065	WP_011793982.1	cell division protein FtsQ/DivIB
Aave_0825	4061.94	3733.83	0.12151	0.22316	0.45558	FALSE	ftsA	WP_011793983.1||ftsA	cell division protein FtsA
Aave_0826	8949.7	8158.83	0.13348	0.16743	0.3769	FALSE	ftsZ	ftsZ||WP_011793984.1	cell division protein FtsZ
Aave_0827	2446.77	2447.29	-0.00030391	0.99167	1	FALSE	AAVE_RS04080	WP_011793985.1	UDP-3-O-acyl-N-acetylglucosamine deacetylase
Aave_0829	328.576	405.63	-0.30394	0.023854	0.094506	FALSE	thiC	WP_011793987.1||thiC	phosphomethylpyrimidine synthase ThiC
Aave_0830	284.753	292.626	-0.039349	0.80741	0.92892	FALSE	AAVE_RS04090	WP_041827785.1	HAMP domain-containing protein
Aave_0831	1266.52	1420.64	-0.16567	0.12513	0.31507	FALSE	AAVE_RS04095	WP_011793989.1	MCP four helix bundle domain-containing protein
Aave_0832	474.935	471.749	0.0097098	0.93674	0.99489	FALSE	AAVE_RS04100	WP_011793990.1	RcnB family protein
Aave_0833	556.079	549.378	0.017491	0.89215	0.97295	FALSE	ruvC	ruvC||WP_011793991.1	crossover junction endodeoxyribonuclease RuvC
Aave_0834	825.714	842.392	-0.028851	0.8127	0.93187	FALSE	AAVE_RS04110	WP_011793992.1	phosphatidate cytidylyltransferase
Aave_0835	631.803	592.076	0.093694	0.43015	0.67827	FALSE	AAVE_RS04115	WP_046060409.1	1-acyl-sn-glycerol-3-phosphate acyltransferase
Aave_0836	886.149	1094.14	-0.30418	0.0056554	0.030268	TRUE	AAVE_RS04120	WP_011793994.1	ABC transporter substrate-binding protein
Aave_0837	315.394	329.904	-0.064889	0.61651	0.82305	FALSE	AAVE_RS04125	WP_011793995.1	cupin domain-containing protein
Aave_0838	629.96	730.148	-0.21293	0.069503	0.20784	FALSE	AAVE_RS04130	WP_011793996.1	aldolase
Aave_0839	1616.21	1656.44	-0.035472	0.71688	0.88492	FALSE	AAVE_RS04135	WP_017439667.1	helix-turn-helix domain-containing protein
Aave_0840	399.032	388.496	0.038606	0.78252	0.91829	FALSE	mtgA	WP_011793998.1||mtgA	monofunctional biosynthetic peptidoglycan transglycosylase
Aave_0841	942.224	925.161	0.026365	0.81244	0.93187	FALSE	aroE	WP_011793999.1||aroE	shikimate dehydrogenase
Aave_0842	1363.39	1306.21	0.061805	0.58714	0.80449	FALSE	AAVE_RS04150	WP_011794000.1	TonB family protein
Aave_0843	7037.81	6383.49	0.14078	0.15163	0.35383	FALSE	AAVE_RS04155	WP_011794001.1	RNB domain-containing ribonuclease
Aave_0844	320.83	333.801	-0.05718	0.68588	0.8676	FALSE	AAVE_RS04160	WP_011794002.1	O-antigen ligase C-terminal domain-containing protein
Aave_0845	120.903	113.224	0.094671	0.63205	0.83543	FALSE	AAVE_RS04165	WP_011794003.1	esterase
Aave_0846	421.29	357.492	0.2369	0.070752	0.2109	FALSE	rodA	rodA||WP_011794004.1	rod shape-determining protein RodA
Aave_0849	676.522	749.534	-0.14786	0.205	0.42958	FALSE	AAVE_RS04180	WP_011794005.1	amidase
Aave_0850	4747.24	4259.84	0.15629	0.11503	0.2971	FALSE	tldD	tldD||WP_011794006.1	metalloprotease TldD
Aave_0851	403.433	380.715	0.083619	0.51914	0.75191	FALSE	AAVE_RS04190	WP_011794007.1	hypothetical protein
Aave_0852	1701.07	1473.16	0.20753	0.051291	0.1673	FALSE	AAVE_RS04195	WP_011794008.1	3-deoxy-7-phosphoheptulonate synthase
Aave_0853	129.743	131.875	-0.023524	0.95735	1	FALSE	AAVE_RS04200	WP_011794009.1	hypothetical protein
Aave_0854	2430.37	2430.43	-3.5322e-05	0.98971	1	FALSE	mpl	WP_011794010.1||mpl	UDP-N-acetylmuramate:L-alanyl-gamma-D-glutamyl-meso-diaminopimelate ligase
Aave_0855	880.296	823.41	0.096379	0.38641	0.63908	FALSE	AAVE_RS04210	WP_011794011.1	hypothetical protein
Aave_0856	1202.49	1229.16	-0.03165	0.77967	0.91688	FALSE	AAVE_RS04215	WP_011794012.1	TlpA family protein disulfide reductase
Aave_0857	924.895	894.102	0.04885	0.67195	0.85997	FALSE	AAVE_RS04220	WP_011794013.1	acetyl-CoA carboxylase biotin carboxyl carrier protein
Aave_0858	2942.47	2415.56	0.28467	0.005034	0.027732	TRUE	accC	WP_011794014.1||accC	acetyl-CoA carboxylase biotin carboxylase subunit
Aave_0859	985.813	828.483	0.25084	0.026875	0.10374	FALSE	prmA	WP_011794015.1||prmA	50S ribosomal protein L11 methyltransferase
Aave_0860	3744.18	3492.73	0.10029	0.31161	0.56264	FALSE	AAVE_RS04235	WP_011794016.1	DUF3426 domain-containing protein
Aave_0861	1373.73	1393.74	-0.020862	0.84441	0.95042	FALSE	AAVE_RS04240	WP_011794017.1	carbohydrate kinase family protein
Aave_0862	26128.5	30244.2	-0.21103	0.039562	0.13886	FALSE	AAVE_RS04245	WP_011794018.1	hypothetical protein
Aave_0863	6340.23	6700.22	-0.079672	0.40771	0.65896	FALSE	AAVE_RS04250	WP_011794019.1	ribonucleotide-diphosphate reductase subunit beta
Aave_0864	4729.68	6652.68	-0.49219	4.8862e-07	7.9248e-06	TRUE	AAVE_RS04255	WP_011794020.1	ribonucleoside-diphosphate reductase subunit alpha
Aave_0865	314.423	320.478	-0.02752	0.84876	0.95279	FALSE	ampD	WP_011794021.1||ampD	1%2C6-anhydro-N-acetylmuramyl-L-alanine amidase AmpD
Aave_0866	1559.27	1506.84	0.049343	0.63663	0.83637	FALSE	AAVE_RS04265	WP_011794022.1	sigma-54-dependent Fis family transcriptional regulator
Aave_0867	559.758	577.162	-0.044173	0.73076	0.89205	FALSE	AAVE_RS04270	WP_011794023.1	HAMP domain-containing histidine kinase
Aave_0868	56.5339	68.0761	-0.26803	0.28324	0.52985	FALSE	AAVE_RS04275	WP_041827230.1	hypothetical protein
Aave_0869	722.737	737.488	-0.029148	0.78317	0.91829	FALSE	ccsA	ccsA||WP_011794025.1	cytochrome c biogenesis protein CcsA
Aave_0870	2839.17	2478.35	0.19609	0.05468	0.17506	FALSE	ffh	WP_011794026.1||ffh	signal recognition particle protein
Aave_0871	319.309	410.092	-0.361	0.0057907	0.030896	TRUE	mdoH	mdoH||WP_011794027.1	glucans biosynthesis glucosyltransferase MdoH
Aave_0872	711.023	623.567	0.18935	0.11699	0.29993	FALSE	AAVE_RS04295	WP_011794028.1	sigma 54-interacting transcriptional regulator
Aave_0873	338.881	269.59	0.33001	0.016339	0.070275	FALSE	AAVE_RS04300	WP_011794029.1	hypothetical protein
Aave_0874	244.895	202.161	0.27666	0.072237	0.21353	FALSE	AAVE_RS04305	WP_011794030.1	sensor histidine kinase
Aave_0875	473.872	414.508	0.1931	0.12953	0.32181	FALSE	miaB	miaB||WP_011794031.1	tRNA (N6-isopentenyl adenosine(37)-C2)-methylthiotransferase MiaB
Aave_0876	130.197	117.767	0.14476	0.44172	0.68844	FALSE	AAVE_RS04315	WP_046060463.1	hypothetical protein
Aave_R0004	0	0	NA	NA	NA	NA	AAVE_RS04320	-	tRNA-Met
Aave_0877	100.985	112.772	-0.15927	0.40686	0.65851	FALSE	AAVE_RS04325	WP_011794033.1	SfnB family sulfur acquisition oxidoreductase
Aave_0878	25.815	28.8609	-0.16091	0.66129	0.85356	FALSE	sfnG	sfnG||WP_011794034.1	dimethyl sulfone monooxygenase SfnG
Aave_0879	8.84492	9.82065	-0.15097	0.84572	0.95077	FALSE	msuE	msuE||WP_011794035.1	FMN reductase
Aave_0881	297.465	296.035	0.0069527	0.981	1	FALSE	AAVE_RS04340	WP_011794037.1	sigma 54-interacting transcriptional regulator
Aave_0882	3061.44	2997.4	0.030498	0.74299	0.89723	FALSE	AAVE_RS04345	WP_011794038.1	enoyl-CoA hydratase
Aave_0883	5590.61	6957.35	-0.31553	0.0011926	0.0084664	TRUE	AAVE_RS04350	WP_011794039.1	M61 family metallopeptidase
Aave_0884	2230.49	2466.16	-0.14491	0.14895	0.3505	FALSE	AAVE_RS04355	WP_011794040.1	DsbC family protein
Aave_0885	6599.34	6102.79	0.11285	0.2478	0.48691	FALSE	AAVE_RS04360	WP_041827231.1	FAD-dependent monooxygenase
Aave_0886	94.1146	117.665	-0.32219	0.10319	0.27495	FALSE	AAVE_RS04365	WP_011794042.1	MOSC N-terminal beta barrel domain-containing protein
Aave_0887	1304.48	1104.64	0.2399	0.028611	0.1083	FALSE	ychF	WP_011794043.1||ychF	redox-regulated ATPase YchF
Aave_0890	787.347	862.933	-0.13225	0.23913	0.47592	FALSE	AAVE_RS04375	WP_011794046.1	HPP family protein
Aave_0891	1858.68	1736.85	0.097802	0.34719	0.60116	FALSE	rarD	WP_011794047.1||rarD	EamA family transporter RarD
Aave_0892	245.163	240.865	0.025515	0.87597	0.96707	FALSE	AAVE_RS04385	WP_011794048.1	DedA family protein
Aave_0893	4966.72	4950.48	0.0047244	0.94956	1	FALSE	AAVE_RS04390	WP_011794049.1	GGDEF domain-containing protein
Aave_0894	669.977	794.429	-0.24581	0.03392	0.1233	FALSE	dusB	WP_011794050.1||dusB	tRNA dihydrouridine synthase DusB
Aave_0895	9.85241	6.16215	0.67704	0.35485	0.60781	FALSE	AAVE_RS04400	WP_011794051.1	Fis family transcriptional regulator
Aave_0896	2187.79	2469.08	-0.1745	0.084776	0.23789	FALSE	purH	purH||WP_011794052.1	bifunctional phosphoribosylaminoimidazolecarboxamide formyltransferase/IMP cyclohydrolase
Aave_0897	379.718	683.832	-0.84871	1.1914e-09	2.7964e-08	TRUE	AAVE_RS04410	WP_116212574.1	pectate lyase
Aave_0898	3403.33	3500.71	-0.040699	0.67884	0.86485	FALSE	hemL	WP_011794054.1||hemL	glutamate-1-semialdehyde 2%2C1-aminomutase
Aave_0899	1389.6	1375.88	0.01432	0.88428	0.97074	FALSE	AAVE_RS04420	WP_011794055.1	bifunctional hydroxymethylpyrimidine kinase/phosphomethylpyrimidine kinase
Aave_0901	1945.49	1725.77	0.17289	0.091877	0.25156	FALSE	AAVE_RS04425	WP_011794057.1	response regulator
Aave_0902	2383.88	2378.82	0.0030665	0.98471	1	FALSE	AAVE_RS04430	WP_011794058.1	response regulator
Aave_0903	1365.06	1448.54	-0.085634	0.41748	0.66695	FALSE	AAVE_RS04435	WP_011794059.1	chemotaxis protein CheW
Aave_0904	15330.7	16426.7	-0.099622	0.30227	0.5526	FALSE	AAVE_RS04440	WP_011794060.1	type IV pili methyl-accepting chemotaxis transducer N-terminal domain-containing protein
Aave_0905	49485.5	52138.2	-0.075333	0.43935	0.68581	FALSE	AAVE_RS04445	WP_011794061.1	Hpt domain-containing protein
Aave_0906	863.125	929.365	-0.10668	0.35867	0.61033	FALSE	AAVE_RS04450	WP_011794062.1	deoxyribodipyrimidine photo-lyase
Aave_0907	3504.05	3781.61	-0.10998	0.26668	0.50816	FALSE	AAVE_RS04455	WP_011794063.1	YqgE/AlgH family protein
Aave_0908	537.689	565.932	-0.073857	0.53437	0.76607	FALSE	ruvX	ruvX||WP_011794064.1	Holliday junction resolvase RuvX
Aave_0909	722.496	818.888	-0.18068	0.11635	0.29879	FALSE	pyrR	WP_011794065.1||pyrR	bifunctional pyr operon transcriptional regulator/uracil phosphoribosyltransferase PyrR
Aave_0910	2333.94	2553.57	-0.12974	0.19971	0.42268	FALSE	AAVE_RS04470	WP_011794066.1	aspartate carbamoyltransferase catalytic subunit
Aave_0911	4094.95	4373.8	-0.09504	0.33369	0.58509	FALSE	AAVE_RS04475	WP_011794067.1	dihydroorotase
Aave_0912	525.456	599.933	-0.19123	0.12043	0.30592	FALSE	AAVE_RS04480	WP_011794068.1	1-acyl-sn-glycerol-3-phosphate acyltransferase
Aave_0913	331.336	84.1946	1.9765	0.0034439	0.02044	TRUE	AAVE_RS04485	WP_011794069.1	ABC transporter ATP-binding protein
Aave_0914	248.094	117.668	1.0762	0.0018331	0.012232	TRUE	AAVE_RS04490	WP_041827232.1	iron ABC transporter permease
Aave_0915	157.296	131.145	0.26233	0.14412	0.34327	FALSE	arsC	WP_011794071.1||arsC	arsenate reductase (glutaredoxin)
Aave_0916	1893.38	2032.15	-0.10205	0.30614	0.55663	FALSE	tadA	tadA||WP_011794072.1	Flp pilus assembly complex ATPase component TadA
Aave_0917	4895.76	5072.39	-0.051134	0.5963	0.81148	FALSE	gspD	WP_011794073.1||gspD	type II secretion system secretin GspD
Aave_0918	818.598	832.096	-0.023596	0.8591	0.95832	FALSE	gspN	WP_041827233.1||gspN	type II secretion system protein N
Aave_0919	764.259	676.227	0.17655	0.12545	0.31554	FALSE	AAVE_RS04515	WP_011794075.1	type II secretion system protein M
Aave_0920	2782.02	2819.83	-0.019477	0.83723	0.94687	FALSE	AAVE_RS04520	WP_011794076.1	general secretion pathway protein GspL
Aave_0921	626.975	681.881	-0.12111	0.30423	0.55489	FALSE	gspK	gspK||WP_011794077.1	type II secretion system minor pseudopilin GspK
Aave_0922	468.989	496.514	-0.082281	0.48505	0.72273	FALSE	AAVE_RS04530	WP_041827795.1	prepilin-type N-terminal cleavage/methylation domain-containing protein
Aave_0923	250.796	238.037	0.075325	0.6044	0.8178	FALSE	gspI	WP_011794079.1||gspI	type II secretion system minor pseudopilin GspI
Aave_0924	638.306	676.114	-0.083018	0.486	0.72321	FALSE	AAVE_RS04540	WP_011794080.1	prepilin-type N-terminal cleavage/methylation domain-containing protein
Aave_0925	1257.33	1148.7	0.13036	0.22484	0.45762	FALSE	gspG	gspG||WP_011794081.1	type II secretion system major pseudopilin GspG
Aave_0926	700.582	571.92	0.29274	0.032673	0.11942	FALSE	AAVE_RS04550	WP_011794082.1	hypothetical protein
Aave_0927	152.678	148.869	0.036441	0.82722	0.94013	FALSE	AAVE_RS04555	WP_011794083.1	histidine phosphatase family protein
Aave_0928	292.344	305.417	-0.063114	0.67103	0.85997	FALSE	cobS	cobS||WP_011794084.1	adenosylcobinamide-GDP ribazoletransferase
Aave_0929	1331.73	1377.67	-0.048939	0.63837	0.83735	FALSE	ilvA	WP_011794085.1||ilvA	threonine ammonia-lyase%2C biosynthetic
Aave_0930	893	782.464	0.19064	0.090926	0.24989	FALSE	AAVE_RS04570	WP_011794086.1	OsmC family protein
Aave_0931	459.938	538.369	-0.22715	0.063731	0.19457	FALSE	coq7	WP_011794087.1||coq7	2-polyprenyl-3-methyl-6-methoxy-1%2C4-benzoquinone monooxygenase
Aave_0932	245126	180880	0.43849	4.5779e-06	6.1624e-05	TRUE	AAVE_RS04580	WP_011794088.1	porin
Aave_0933	11291	6290	0.84404	0.021742	0.088006	FALSE	AAVE_RS04585	WP_011794089.1	porin
Aave_0934	1155	768.769	0.58727	0.0045775	0.025607	TRUE	AAVE_RS04590	WP_011794090.1	ABC transporter permease
Aave_0935	2617.5	2338.81	0.16242	0.30885	0.55981	FALSE	AAVE_RS04595	WP_011794091.1	amidohydrolase
Aave_0936	3175.84	2910.77	0.12574	0.37576	0.62752	FALSE	AAVE_RS04600	WP_011794092.1	ABC transporter substrate-binding protein
Aave_0937	638.674	546.191	0.22567	0.20094	0.42383	FALSE	AAVE_RS04605	WP_041827234.1	ABC transporter permease
Aave_0938	1693.07	1630.26	0.054539	0.73335	0.8932	FALSE	AAVE_RS04610	WP_011794094.1	ABC transporter ATP-binding protein
Aave_0939	2138.84	1923.96	0.15275	0.16855	0.37837	FALSE	AAVE_RS04615	WP_011794095.1	dipeptide ABC transporter ATP-binding protein
Aave_0940	524.95	396.52	0.40479	0.001807	0.012093	TRUE	AAVE_RS04620	WP_011794096.1	MCP four helix bundle domain-containing protein
Aave_0941	716.943	832.295	-0.21524	0.058111	0.18266	FALSE	AAVE_RS04625	WP_011794097.1	SIS domain-containing protein
Aave_0942	1841.97	2149.44	-0.22271	0.031125	0.11511	FALSE	zwf	WP_011794098.1||zwf	glucose-6-phosphate dehydrogenase
Aave_0943	1356.54	2030.73	-0.58207	2.6931e-08	5.2855e-07	TRUE	tal	tal||WP_011794099.1	transaldolase
Aave_0944	2775.71	4492.51	-0.69466	3.0989e-12	9.7148e-11	TRUE	pgi	WP_116212572.1||pgi	glucose-6-phosphate isomerase
Aave_0945	82811.2	55681.2	0.57263	1.2221e-06	1.8474e-05	TRUE	groL	WP_011794101.1||groL	chaperonin GroEL
Aave_0946	1402.66	956.653	0.55209	3.2145e-07	5.3817e-06	TRUE	AAVE_RS04650	WP_011794102.1	co-chaperone GroES
Aave_0947	248.819	209.613	0.24737	0.10861	0.28512	FALSE	AAVE_RS04660	WP_011794103.1	DUF2304 domain-containing protein
Aave_0948	2778.03	2189.25	0.34363	0.00075688	0.0056623	TRUE	AAVE_RS04665	WP_011794104.1	mannose-1-phosphate guanylyltransferase/mannose-6-phosphate isomerase
Aave_0949	4451.93	3375.25	0.39944	0.00082823	0.0061365	TRUE	AAVE_RS04670	WP_041827798.1	nucleotide sugar dehydrogenase
Aave_0950	2933.68	2072.59	0.50127	0.0003426	0.002899	TRUE	AAVE_RS04675	WP_011794106.1	Gfo/Idh/MocA family oxidoreductase
Aave_0951	1091.56	809.633	0.43105	0.00010442	0.0010182	TRUE	AAVE_RS04680	WP_011794107.1	N-acetyltransferase
Aave_0952	1694.5	1375.26	0.30116	0.049967	0.16498	FALSE	AAVE_RS04685	WP_011794108.1	DegT/DnrJ/EryC1/StrS family aminotransferase
Aave_0953	2835.13	2168.37	0.38681	0.00015634	0.0014605	TRUE	wecB	WP_011794109.1||wecB	UDP-N-acetylglucosamine 2-epimerase (non-hydrolyzing)
Aave_0954	988.351	673.121	0.55416	1.8476e-05	0.00021575	TRUE	AAVE_RS04695	WP_011794110.1	ABC transporter permease
Aave_0959	6894.97	7378.16	-0.097716	0.2979	0.54805	FALSE	asnB	WP_011794115.1||asnB	asparagine synthase (glutamine-hydrolyzing)
Aave_0961	4228.73	4667	-0.14227	0.14245	0.3414	FALSE	asnB	WP_011794117.1||asnB	asparagine synthase (glutamine-hydrolyzing)
-	0.666754	1.01247	-0.60265	1	1	FALSE	AAVE_RS04720	WP_041827238.1	hypothetical protein
Aave_0962	1467.71	1827.24	-0.3161	0.002516	0.015775	TRUE	AAVE_RS04725	WP_011794118.1	hypothetical protein
Aave_0963	2282.77	2511.49	-0.13776	0.1739	0.38461	FALSE	AAVE_RS04730	WP_011794119.1	glycosyltransferase
Aave_0964	1626	1068.17	0.60619	1.0809e-05	0.00013287	TRUE	AAVE_RS04735	WP_011794120.1	glycosyltransferase
-	872.817	587.853	0.57022	8.55e-07	1.3268e-05	TRUE	AAVE_RS04740	WP_041827239.1	tetratricopeptide repeat protein
-	875.847	570.727	0.61788	9.6042e-08	1.7662e-06	TRUE	AAVE_RS04745	WP_046060467.1	TetR family transcriptional regulator C-terminal domain-containing protein
Aave_0966	908.179	220.652	2.0412	5.8497e-28	8.5387e-26	TRUE	AAVE_RS04750	WP_011794122.1	NAD(P)-dependent oxidoreductase
Aave_0967	1239.08	269.434	2.2013	1.2436e-17	6.7543e-16	TRUE	preA	WP_011794123.1||preA	NAD-dependent dihydropyrimidine dehydrogenase subunit PreA
Aave_0968	926.305	236.84	1.9676	1.1623e-18	6.9604e-17	TRUE	AAVE_RS04760	WP_011794124.1	NCS1 family nucleobase:cation symporter-1
Aave_0969	1323.46	322.6	2.0365	9.7829e-21	6.8203e-19	TRUE	hydA	hydA||WP_011794125.1	dihydropyrimidinase
Aave_0970	1552.66	404.256	1.9414	8.4608e-25	8.2334e-23	TRUE	AAVE_RS04770	WP_011794126.1	Zn-dependent hydrolase
Aave_0971	123.391	37.7579	1.7084	1.0932e-13	4.0851e-12	TRUE	AAVE_RS04775	WP_011794127.1	peptidoglycan-binding protein
Aave_0972	334.388	222.965	0.58471	9.028e-05	0.00089533	TRUE	AAVE_RS04780	WP_011794128.1	hypothetical protein
Aave_0973	459.655	394.712	0.21975	0.08867	0.24537	FALSE	AAVE_RS04785	WP_041827240.1	hypothetical protein
Aave_0974	544.645	563.77	-0.049789	0.67161	0.85997	FALSE	AAVE_RS04790	WP_011794130.1	bifunctional nicotinamide-nucleotide adenylyltransferase/Nudix hydroxylase
Aave_0975	693.42	754.987	-0.12272	0.28282	0.52969	FALSE	AAVE_RS04795	WP_011794131.1	NAD+ synthase
Aave_0976	226.331	304.292	-0.42702	0.10477	0.27791	FALSE	pncB	WP_011794132.1||pncB	nicotinate phosphoribosyltransferase
Aave_0977	291.838	435.421	-0.57724	0.013666	0.061319	FALSE	AAVE_RS04805	WP_011794133.1	cysteine hydrolase
Aave_0978	1.31772	0.634476	1.0544	0.78047	0.91735	FALSE	AAVE_RS04810	WP_011794134.1	DUF1328 domain-containing protein
Aave_0979	2397.47	2582.46	-0.10723	0.28546	0.5325	FALSE	AAVE_RS04815	WP_011794135.1	methionine adenosyltransferase
Aave_0980	207.997	231.078	-0.15182	0.32983	0.58094	FALSE	AAVE_RS04820	WP_011794136.1	lysophospholipid acyltransferase family protein
Aave_0981	231.842	169.61	0.45092	0.0041294	0.02338	TRUE	AAVE_RS04825	WP_011794137.1	lipid A biosynthesis acyltransferase
Aave_0982	645.628	344.942	0.90435	4.509e-09	9.8419e-08	TRUE	AAVE_RS04830	WP_011794138.1	alpha/beta fold hydrolase
Aave_0983	273.454	234.377	0.22247	0.13525	0.33058	FALSE	AAVE_RS04835	WP_011794139.1	YihA family ribosome biogenesis GTP-binding protein
Aave_0984	3539.67	3743.32	-0.080704	0.42165	0.6708	FALSE	AAVE_RS04840	WP_017439616.1	cytochrome c4
Aave_0985	11804.2	9936.56	0.24848	0.010069	0.048636	TRUE	AAVE_RS04845	WP_011794141.1	cytochrome c biogenesis protein ResB
Aave_0986	7124.81	5996.2	0.2488	0.011121	0.052207	FALSE	ccsB	WP_011794142.1||ccsB	c-type cytochrome biogenesis protein CcsB
Aave_0987	7384.19	7093	0.058044	0.53498	0.76607	FALSE	msrP	WP_011794143.1||msrP	protein-methionine-sulfoxide reductase catalytic subunit MsrP
Aave_0988	886.286	977.769	-0.14172	0.1986	0.42103	FALSE	AAVE_RS04860	WP_011794144.1	sulfoxide reductase heme-binding subunit YedZ
Aave_0989	231.296	178.234	0.37597	0.028794	0.10873	FALSE	AAVE_RS04865	WP_011794145.1	hypothetical protein
Aave_0990	1780.92	1471.08	0.27574	0.012482	0.057251	FALSE	AAVE_RS04870	WP_011794146.1	hypothetical protein
Aave_0991	6053.31	5295.82	0.19287	0.050132	0.16514	FALSE	AAVE_RS04875	WP_011794147.1	FprA family A-type flavoprotein
Aave_0992	3494.64	3692.22	-0.079345	0.42017	0.66961	FALSE	lysA	lysA||WP_011794148.1	diaminopimelate decarboxylase
Aave_0994	422.894	362.282	0.22318	0.10406	0.2768	FALSE	cyaY	WP_011794150.1||cyaY	iron donor protein CyaY
Aave_0995	2870.9	2557.2	0.16694	0.099579	0.26716	FALSE	AAVE_RS04895	WP_011794151.1	penicillin-binding protein 1A
Aave_0996	7188.39	8403.92	-0.2254	0.020199	0.082617	FALSE	AAVE_RS04900	WP_011794152.1	pilus assembly protein PilM
Aave_0997	3442.02	3984.55	-0.21116	0.033063	0.12065	FALSE	AAVE_RS04905	WP_011794153.1	PilN domain-containing protein
Aave_0998	2127.91	2236.51	-0.071812	0.47282	0.71544	FALSE	AAVE_RS04910	WP_017438338.1	type 4a pilus biogenesis protein PilO
Aave_0999	2483.91	2700.5	-0.12061	0.23676	0.47216	FALSE	AAVE_RS04915	WP_011794155.1	pilus assembly protein PilP
Aave_1000	12164.9	12709.8	-0.063212	0.51619	0.74993	FALSE	AAVE_RS04920	WP_011794156.1	type IV pilus secretin PilQ
Aave_1001	23261.9	19470.3	0.2567	0.0064623	0.033916	TRUE	AAVE_RS04925	WP_011794157.1	Ig-like domain-containing protein
Aave_1002	2756.81	2198.61	0.32641	0.0012277	0.0086759	TRUE	AAVE_RS04930	WP_011794158.1	shikimate kinase
Aave_1003	2992.94	2868.83	0.061102	0.5374	0.76718	FALSE	aroB	WP_011794159.1||aroB	3-dehydroquinate synthase
Aave_1004	1502.27	1579.57	-0.072395	0.4964	0.73279	FALSE	AAVE_RS04940	WP_011794160.1	deoxyguanosinetriphosphate triphosphohydrolase
Aave_1005	514.755	487.525	0.078411	0.54568	0.77336	FALSE	AAVE_RS04945	WP_046060469.1	DUF1415 domain-containing protein
Aave_1006	940.973	891.393	0.078091	0.48847	0.72548	FALSE	AAVE_RS04950	WP_011794162.1	SAM-dependent methyltransferase
Aave_1007	182.38	216.076	-0.24459	0.23573	0.4712	FALSE	AAVE_RS04955	WP_011794163.1	transposase
Aave_1008	9592.28	8923.12	0.10432	0.2832	0.52985	FALSE	AAVE_RS04960	WP_017438155.1	glutamate synthase subunit alpha
Aave_1009	3710.93	3307.68	0.16596	0.16523	0.37459	FALSE	AAVE_RS04965	WP_011794165.1	glutamate synthase subunit beta
Aave_1010	2404.46	2023.32	0.24899	0.015251	0.066639	FALSE	AAVE_RS04970	WP_011794166.1	amino acid ABC transporter substrate-binding protein
Aave_1011	460.511	286.718	0.6836	7.8113e-06	9.8879e-05	TRUE	AAVE_RS04975	WP_011794167.1	amino acid ABC transporter permease
Aave_1012	908.272	739.302	0.29696	0.0087864	0.04343	TRUE	AAVE_RS04980	WP_011794168.1	amino acid ABC transporter ATP-binding protein
Aave_1013	1307.12	1174.77	0.15401	0.15233	0.35505	FALSE	AAVE_RS04985	WP_041827242.1	ABC transporter ATP-binding protein
Aave_1014	770.412	646.505	0.25297	0.029658	0.11101	FALSE	mlaE	mlaE||WP_011794170.1	lipid asymmetry maintenance ABC transporter permease subunit MlaE
Aave_1015	429.489	298.45	0.52513	0.00025549	0.0022224	TRUE	mlaD	mlaD||WP_011794171.1	outer membrane lipid asymmetry maintenance protein MlaD
Aave_1016	2080.28	1458.56	0.51223	9.4878e-07	1.4675e-05	TRUE	AAVE_RS05000	WP_011794172.1	VacJ family lipoprotein
Aave_1017	2097.32	1687.87	0.31334	0.0027167	0.016719	TRUE	AAVE_RS05005	WP_011794173.1	ABC transporter substrate-binding protein
Aave_1018	200.849	175.766	0.19246	0.22897	0.4622	FALSE	AAVE_RS05010	WP_011794174.1	STAS domain-containing protein
-	34.241	31.365	0.12657	0.71671	0.88492	FALSE	AAVE_RS05015	WP_041827243.1	hypothetical protein
Aave_1019	1105.64	1063.4	0.056192	0.6104	0.82026	FALSE	AAVE_RS05020	WP_041827244.1	ABC transporter ATP-binding protein
Aave_1020	254.874	253.618	0.0071242	0.98561	1	FALSE	AAVE_RS05025	WP_011794176.1	ABC transporter permease
Aave_1021	37.0506	27.6597	0.42171	0.20089	0.42383	FALSE	AAVE_RS05030	WP_011794177.1	BolA family transcriptional regulator
Aave_1022	2265.4	2115.26	0.098925	0.34569	0.60026	FALSE	murA	murA||WP_011794178.1	UDP-N-acetylglucosamine 1-carboxyvinyltransferase
Aave_1023	878.552	723.315	0.2805	0.013277	0.059951	FALSE	AAVE_RS05040	WP_011794179.1	ATP phosphoribosyltransferase
Aave_1024	2283.17	2018.81	0.17753	0.085301	0.23873	FALSE	hisD	hisD||WP_011794180.1	histidinol dehydrogenase
Aave_1029	250.473	215.111	0.21957	0.1351	0.33058	FALSE	AAVE_RS05055	WP_041827807.1	hypothetical protein
Aave_1030	253.939	191.554	0.40673	0.0073296	0.037458	TRUE	AAVE_RS05060	WP_011794185.1	PIN domain-containing protein
Aave_1031	896.025	732.911	0.2899	0.010668	0.050925	FALSE	AAVE_RS05065	WP_011794186.1	histidinol-phosphate transaminase
Aave_1032	943.988	875.513	0.10864	0.32945	0.58071	FALSE	hisB	WP_011794187.1||hisB	imidazoleglycerol-phosphate dehydratase HisB
Aave_1033	497.319	421.337	0.2392	0.10107	0.27023	FALSE	hisH	hisH||WP_011794188.1	imidazole glycerol phosphate synthase subunit HisH
Aave_1034	3529.33	3193.56	0.14423	0.14561	0.34571	FALSE	hisA	WP_011794189.1||hisA	1-(5-phosphoribosyl)-5-[(5-phosphoribosylamino)methylideneamino]imidazole-4-carboxamide isomerase
Aave_1035	783.14	914.965	-0.22445	0.047097	0.15804	FALSE	AAVE_RS05085	WP_011794190.1	hypothetical protein
Aave_1036	1187.97	1376.79	-0.21281	0.050174	0.16516	FALSE	AAVE_RS05090	WP_011794191.1	spherulation-specific family 4 protein
Aave_1037	730.834	777.671	-0.089615	0.46038	0.70336	FALSE	pelG	pelG||WP_011794192.1	exopolysaccharide Pel transporter PelG
Aave_1038	1648.23	1879.73	-0.18961	0.069785	0.20842	FALSE	pelF	pelF||WP_011794193.1	GT4 family glycosyltransferase PelF
Aave_1039	651.204	748.734	-0.20134	0.11238	0.29194	FALSE	AAVE_RS05105	WP_011794194.1	membrane protein
Aave_1040	1613.54	1994.78	-0.306	0.0043009	0.024234	TRUE	AAVE_RS05110	WP_011794195.1	membrane protein
Aave_1041	848.729	1104	-0.37937	0.0024367	0.015422	TRUE	AAVE_RS05115	WP_011794196.1	hypothetical protein
Aave_1042	7758.59	9447.63	-0.28416	0.003505	0.020698	TRUE	AAVE_RS05120	WP_011794197.1	tetratricopeptide repeat protein
Aave_1043	4422.87	5271.99	-0.25336	0.010651	0.050922	FALSE	AAVE_RS05125	WP_011794198.1	endo alpha-1%2C4 polygalactosaminidase
Aave_1044	3872.15	4507.24	-0.21911	0.026925	0.10385	FALSE	galE	galE||WP_011794199.1	UDP-glucose 4-epimerase GalE
Aave_1045	1493.39	1801.75	-0.27081	0.009208	0.045227	TRUE	AAVE_RS05135	WP_011794200.1	dicarboxylate/amino acid:cation symporter
Aave_1046	2445.86	2413.35	0.019302	0.85009	0.95292	FALSE	AAVE_RS05140	WP_011794201.1	D-hexose-6-phosphate mutarotase
Aave_1047	1012.25	1174.02	-0.2139	0.04687	0.15762	FALSE	hisF	hisF||WP_011794202.1	imidazole glycerol phosphate synthase subunit HisF
Aave_1048	747.501	723.011	0.048057	0.68044	0.86485	FALSE	hisI	hisI||WP_011794203.1	phosphoribosyl-AMP cyclohydrolase
Aave_1049	685.883	699.955	-0.0293	0.80971	0.93019	FALSE	AAVE_RS05155	WP_011794204.1	phosphoribosyl-ATP diphosphatase
Aave_1050	292.333	286.959	0.02677	0.82639	0.93965	FALSE	AAVE_RS05160	WP_011794205.1	membrane protein
Aave_1051	1688.69	1826.75	-0.11338	0.27649	0.52077	FALSE	AAVE_RS05165	WP_011794206.1	patatin-like phospholipase family protein
Aave_1052	364.702	374.851	-0.039599	0.78426	0.91829	FALSE	AAVE_RS05170	WP_013593485.1	histidine triad nucleotide-binding protein
Aave_1053	979.62	836.024	0.22868	0.037978	0.13449	FALSE	tatA	WP_011794208.1||tatA	Sec-independent protein translocase subunit TatA
Aave_1054	1616.5	1431.47	0.17538	0.096547	0.26113	FALSE	tatB	WP_011794209.1||tatB	Sec-independent protein translocase subunit TatB
Aave_1055	575.752	511.929	0.1695	0.16232	0.3704	FALSE	tatC	tatC||WP_011794210.1	twin-arginine translocase subunit TatC
Aave_1057	415.551	488.575	-0.23355	0.064981	0.19787	FALSE	AAVE_RS05190	WP_013593495.1	trypsin-like peptidase domain-containing protein
Aave_1058	560.451	459.941	0.28514	0.021672	0.087872	FALSE	AAVE_RS05195	WP_011794213.1	MFS transporter
Aave_1059	882.036	826.844	0.093221	0.40096	0.65271	FALSE	AAVE_RS05200	WP_081436433.1	Nif3-like dinuclear metal center hexameric protein
Aave_1060	500.585	651.034	-0.37912	0.0017828	0.011982	TRUE	AAVE_RS05205	WP_017439421.1	hypothetical protein
Aave_1061	242.143	308.037	-0.34724	0.015807	0.068619	FALSE	AAVE_RS05210	WP_011794216.1	VWA domain-containing protein
Aave_1062	483.277	650.333	-0.42833	0.004838	0.026903	TRUE	AAVE_RS05215	WP_011794217.1	DUF58 domain-containing protein
Aave_1063	646.227	810.143	-0.32613	0.040003	0.13978	FALSE	AAVE_RS05220	WP_011794218.1	MoxR family ATPase
Aave_1064	416.173	484.799	-0.2202	0.11543	0.2971	FALSE	AAVE_RS05225	WP_011794219.1	trypsin-like peptidase domain-containing protein
Aave_1065	482.42	466.266	0.049136	0.70081	0.87619	FALSE	AAVE_RS05230	WP_011794220.1	TatD family hydrolase
Aave_1066	457.933	371.416	0.3021	0.01925	0.079574	FALSE	AAVE_RS05235	WP_011794221.1	DNA-deoxyinosine glycosylase
Aave_1067	859.427	869.703	-0.017147	0.88718	0.97172	FALSE	AAVE_RS05240	WP_011794222.1	hypothetical protein
Aave_1068	1587.48	1752.89	-0.143	0.16789	0.37738	FALSE	AAVE_RS05245	WP_085947481.1	type II/IV secretion system protein
Aave_1069	871.745	412.547	1.0793	0.0004853	0.0039423	TRUE	AAVE_RS05250	WP_011794224.1	tripartite tricarboxylate transporter TctB family protein
Aave_1070	6220.45	3451.29	0.84988	0.0027027	0.016655	TRUE	AAVE_RS05255	WP_011794225.1	tripartite tricarboxylate transporter permease
Aave_1071	11.5114	9.77997	0.23516	0.74829	0.89938	FALSE	AAVE_RS05260	WP_011794226.1	hypothetical protein
Aave_1073	0	0	NA	NA	NA	NA	AAVE_RS05265	WP_085947462.1	IS3 family transposase
-	4.76145	7.22894	-0.60238	0.47274	0.71544	FALSE	AAVE_RS05275	WP_041827248.1	hypothetical protein
Aave_1078	80.3157	86.3341	-0.10425	0.63732	0.83669	FALSE	AAVE_RS05285	WP_063366152.1	NAD(P)/FAD-dependent oxidoreductase
Aave_1079	153.3	152.869	0.0040591	0.99979	1	FALSE	AAVE_RS05290	WP_116212430.1	DMT family transporter
Aave_1080	593.172	643.85	-0.11827	0.31786	0.56944	FALSE	AAVE_RS05295	WP_011794232.1	SDR family oxidoreductase
Aave_1081	1235.24	1259.16	-0.027673	0.81582	0.93289	FALSE	AAVE_RS05300	WP_011794233.1	methyl-accepting chemotaxis protein
Aave_1082	173.801	204.656	-0.23576	0.14541	0.34571	FALSE	AAVE_RS05305	WP_011794234.1	urease accessory protein UreD
Aave_1083	15.5282	20.4987	-0.40064	0.39553	0.64709	FALSE	AAVE_RS05310	WP_011794235.1	nucleoside deaminase
Aave_1084	53.1177	61.3399	-0.20763	0.43922	0.68581	FALSE	AAVE_RS05315	WP_011794236.1	ABC transporter substrate-binding protein
Aave_1085	167.878	185.182	-0.14154	0.40211	0.65399	FALSE	AAVE_RS05320	WP_011794237.1	isopenicillin N synthase family oxygenase
Aave_1086	62.8291	77.2092	-0.29734	0.22114	0.45245	FALSE	infA	WP_011794238.1||infA	translation initiation factor IF-1
-	14.7764	39.2153	-1.4081	0.00017319	0.0015862	TRUE	AAVE_RS05330	WP_041827249.1	hypothetical protein
Aave_1088	76.131	85.3095	-0.16422	0.67206	0.85997	FALSE	AAVE_RS05335	WP_011794240.1	hypothetical protein
Aave_1089	183.683	205.139	-0.15938	0.3196	0.57044	FALSE	AAVE_RS05340	WP_011794241.1	glucose 1-dehydrogenase
Aave_1090	184.21	609.238	-1.7257	1.2248e-27	1.7336e-25	TRUE	AAVE_RS05345	WP_011794242.1	hypothetical protein
Aave_1091	161.442	154.201	0.066202	0.69987	0.8755	FALSE	AAVE_RS05350	WP_011794243.1	ABC transporter permease
Aave_1092	115.7	121.22	-0.067237	0.75937	0.90716	FALSE	AAVE_RS05355	WP_011794244.1	ABC transporter ATP-binding protein
Aave_1093	720.372	698.962	0.043527	0.70626	0.87949	FALSE	AAVE_RS05360	WP_011794245.1	ABC transporter substrate-binding protein
Aave_1094	154.033	176.219	-0.19413	0.26201	0.5024	FALSE	AAVE_RS05365	-	nucleoside deaminase
Aave_1095	6205.84	7536.72	-0.28031	0.0038667	0.022271	TRUE	AAVE_RS05370	WP_011794247.1	NADP-dependent malic enzyme
Aave_1096	181.353	211.788	-0.22382	0.15881	0.36544	FALSE	AAVE_RS05380	WP_011794248.1	GntR family transcriptional regulator
Aave_1097	167.882	186.017	-0.14799	0.34993	0.60347	FALSE	AAVE_RS05385	WP_011794249.1	aspartate/glutamate racemase family protein
Aave_1098	160.096	162.051	-0.017515	0.92321	0.98912	FALSE	AAVE_RS05390	WP_041827824.1	NCS1 family nucleobase:cation symporter-1
Aave_1099	501.471	583.497	-0.21856	0.074459	0.21751	FALSE	AAVE_RS05395	WP_011794251.1	GntR family transcriptional regulator
Aave_1100	3177.32	3586.58	-0.1748	0.084819	0.23789	FALSE	AAVE_RS05400	WP_011794252.1	methyl-accepting chemotaxis protein
Aave_1101	404.533	397.086	0.026804	0.85264	0.95371	FALSE	AAVE_RS05405	WP_011794253.1	C4-dicarboxylate transporter DctA
Aave_1103	0	0	NA	NA	NA	NA	AAVE_RS05410	WP_085947462.1	IS3 family transposase
Aave_1105	2.05217	1.3364	0.6188	0.81445	0.93249	FALSE	AAVE_RS05420	WP_081436436.1	hypothetical protein
Aave_1106	4.41965	4.60995	-0.060817	1	1	FALSE	AAVE_RS05425	-	M20/M25/M40 family metallo-hydrolase
Aave_1107	332.688	326.671	0.026332	0.9019	0.97838	FALSE	AAVE_RS05430	WP_041827250.1	hypothetical protein
Aave_1109	521.77	528.141	-0.017509	0.90805	0.98115	FALSE	AAVE_RS05435	WP_011794258.1	ArgE/DapE family deacylase
Aave_1110	1005.2	992.975	0.017655	0.86538	0.96171	FALSE	uraD	uraD||WP_011794259.1	2-oxo-4-hydroxy-4-carboxy-5-ureidoimidazoline decarboxylase
Aave_1111	388.399	417.453	-0.10408	0.42174	0.6708	FALSE	puuE	WP_011794260.1||puuE	allantoinase PuuE
Aave_1112	335.955	359.064	-0.095976	0.47069	0.71435	FALSE	AAVE_RS05450	WP_011794261.1	GntR family transcriptional regulator
Aave_1113	677.702	673.263	0.0094814	0.93563	0.99485	FALSE	AAVE_RS05455	WP_011794262.1	glycerate kinase
Aave_1114	2019.78	2055.16	-0.025052	0.81172	0.93187	FALSE	ggt	ggt||WP_011794263.1	gamma-glutamyltransferase
Aave_1115	0	0	NA	NA	NA	NA	AAVE_RS05465	WP_011793809.1	IS110 family transposase
Aave_1116	213.135	267.147	-0.32587	0.027432	0.10546	FALSE	uraH	uraH||WP_011794264.1	hydroxyisourate hydrolase
Aave_1117	156.877	192.452	-0.29486	0.072451	0.21361	FALSE	AAVE_RS05475	WP_041827832.1	hypothetical protein
Aave_1118	417.544	478.459	-0.19647	0.1312	0.32451	FALSE	xdhC	xdhC||WP_011794266.1	xanthine dehydrogenase accessory protein XdhC
Aave_1119	222.003	233.859	-0.075058	0.62509	0.82854	FALSE	AAVE_RS05485	WP_011794267.1	urate hydroxylase PuuD
Aave_1120	378.305	359.812	0.072308	0.59115	0.80739	FALSE	AAVE_RS05490	WP_011794268.1	EAL domain-containing protein
Aave_1121	21.6007	21.572	0.0019195	1	1	FALSE	AAVE_RS05495	WP_011794269.1	response regulator transcription factor
Aave_1122	49.6305	46.5048	0.093849	0.7374	0.89407	FALSE	AAVE_RS05500	WP_011794270.1	cache domain-containing protein
Aave_1123	10.8604	10.5025	0.04835	1	1	FALSE	AAVE_RS05505	WP_011794271.1	reactive intermediate/imine deaminase
Aave_1124	155.091	149.793	0.050138	0.79773	0.92508	FALSE	AAVE_RS05510	WP_011794272.1	aminotransferase class V-fold PLP-dependent enzyme
Aave_1125	1688.15	1373.15	0.29796	0.0044671	0.025049	TRUE	AAVE_RS05515	WP_011794273.1	porin
Aave_1126	10954.3	9445.25	0.21384	0.029057	0.10936	FALSE	AAVE_RS05520	-	Crp/Fnr family transcriptional regulator
Aave_1127	2065.01	1761.11	0.22966	0.32265	0.57436	FALSE	AAVE_RS05525	WP_011794274.1	diguanylate cyclase
Aave_1128	0.341269	0.344269	-0.012624	1	1	FALSE	AAVE_RS05530	WP_165842984.1	hypothetical protein
-	25.968	35.1042	-0.43491	0.20959	0.43685	FALSE	AAVE_RS05535	WP_041827251.1	hypothetical protein
Aave_1129	3990.32	4846.86	-0.28055	0.0046441	0.025917	TRUE	xdhB	xdhB||WP_011794276.1	xanthine dehydrogenase molybdopterin binding subunit
Aave_1130	1523.32	1759.55	-0.20799	0.046774	0.15741	FALSE	xdhA	xdhA||WP_011794277.1	xanthine dehydrogenase small subunit
Aave_1131	208.253	232.088	-0.15633	0.29707	0.54717	FALSE	AAVE_RS05550	WP_041827252.1	hypothetical protein
Aave_1132	1557.64	1740.02	-0.15974	0.12581	0.31612	FALSE	AAVE_RS05555	-	ABC transporter ATP-binding protein
Aave_1133	399.079	479.462	-0.26474	0.039521	0.13886	FALSE	AAVE_RS05560	WP_011794280.1	ABC transporter permease
Aave_1134	398.528	509.148	-0.3534	0.0053519	0.029001	TRUE	AAVE_RS05565	WP_011794281.1	ABC transporter permease
Aave_1135	5220.51	5746.75	-0.13856	0.15774	0.36422	FALSE	AAVE_RS05570	WP_011794282.1	BMP family ABC transporter substrate-binding protein
Aave_1136	553.565	583.699	-0.076473	0.50842	0.74237	FALSE	AAVE_RS05575	WP_041827253.1	aromatic ring-hydroxylating dioxygenase subunit alpha
Aave_1137	3019.73	3432.7	-0.18493	0.063691	0.19457	FALSE	AAVE_RS05580	WP_041827254.1	glycoside hydrolase
Aave_1138	1066.6	1186.89	-0.15416	0.1571	0.3631	FALSE	AAVE_RS05585	WP_017439300.1	adenosine deaminase
Aave_1139	259.662	258.049	0.0089898	0.97315	1	FALSE	AAVE_RS05590	-	helix-turn-helix transcriptional regulator
Aave_1140	1023.18	1139.34	-0.15514	0.15629	0.36213	FALSE	AAVE_RS05595	WP_011794286.1	penicillin acylase family protein
Aave_1141	2707.52	3274.52	-0.27431	0.0064827	0.033985	TRUE	AAVE_RS05600	WP_041827255.1	2-hydroxyacid dehydrogenase
Aave_1142	451.135	404.985	0.15569	0.22186	0.45333	FALSE	AAVE_RS05605	WP_011794288.1	BMP family ABC transporter substrate-binding protein
Aave_1143	1122.85	1014.11	0.14695	0.17972	0.39356	FALSE	guaD	guaD	guanine deaminase
Aave_1144	819.447	739.354	0.14839	0.19802	0.42005	FALSE	AAVE_RS05615	WP_011794289.1	dCTP deaminase
Aave_1145	105.683	100.867	0.067295	0.74549	0.89817	FALSE	AAVE_RS05620	WP_011794290.1	hypothetical protein
Aave_1146	32.4494	37.203	-0.19723	0.62341	0.82773	FALSE	AAVE_RS05625	WP_011794291.1	hypothetical protein
Aave_1147	1566.14	1735.05	-0.14776	0.15279	0.35595	FALSE	AAVE_RS05630	WP_011794292.1	neutral zinc metallopeptidase
Aave_1148	8920.1	8272.24	0.10878	0.26281	0.50371	FALSE	AAVE_RS05635	WP_011794293.1	DEAD/DEAH box helicase
Aave_1149	270.882	326.741	-0.27049	0.057573	0.1814	FALSE	AAVE_RS05640	WP_011794294.1	symmetrical bis(5'-nucleosyl)-tetraphosphatase
Aave_1150	6699.11	5040.79	0.41032	2.9143e-05	0.00032645	TRUE	AAVE_RS05645	WP_011794295.1	H-NS histone family protein
Aave_1151	10838.6	14201.4	-0.38986	0.0093758	0.045906	TRUE	AAVE_RS05650	WP_011794296.1	aconitate hydratase
Aave_1152	6471.2	6072.32	0.091785	0.34085	0.59366	FALSE	AAVE_RS05655	WP_011794297.1	EAL domain-containing protein
Aave_1153	4602.78	4566.07	0.011552	0.91528	0.98464	FALSE	AAVE_RS05660	WP_011794298.1	EAL domain-containing protein
Aave_1154	8288.65	5664.33	0.54923	4.6847e-05	0.00050536	TRUE	AAVE_RS05665	WP_011794299.1	FAD-dependent monooxygenase
Aave_1155	4009.01	2728.2	0.5553	0.01391	0.062117	FALSE	kynA	WP_011794300.1||kynA	tryptophan 2%2C3-dioxygenase
Aave_1156	4469.2	3402.54	0.3934	0.0076317	0.038621	TRUE	kynU	WP_011794301.1||kynU	kynureninase
Aave_1157	909.592	898.376	0.017901	0.89045	0.97264	FALSE	kynB	kynB||WP_011794302.1	arylformamidase
Aave_1158	111.577	130.557	-0.22664	0.26684	0.50816	FALSE	AAVE_RS05685	WP_011794303.1	Lrp/AsnC family transcriptional regulator
Aave_1159	36.178	38.3643	-0.084655	0.80369	0.92765	FALSE	AAVE_RS05690	WP_011794304.1	YkgJ family cysteine cluster protein
Aave_1160	230.662	186.193	0.30898	0.067636	0.20343	FALSE	AAVE_RS05695	WP_011794305.1	ferrous iron transport protein A
Aave_1161	2227.99	1506.48	0.56457	0.0025619	0.015998	TRUE	AAVE_RS05700	WP_011794306.1	ferrous iron transporter B
-	255.037	145.953	0.80521	2.9756e-06	4.1739e-05	TRUE	AAVE_RS05705	WP_041827256.1	FeoB-associated Cys-rich membrane protein
Aave_1162	682.482	610.099	0.16175	0.26084	0.50154	FALSE	AAVE_RS05710	WP_011794307.1	hypothetical protein
Aave_1163	2151.44	1982.54	0.11795	0.42832	0.67729	FALSE	argF	WP_011794308.1||argF	ornithine carbamoyltransferase
Aave_1164	1311.25	1326.97	-0.017198	0.88867	0.9719	FALSE	AAVE_RS05720	WP_011794309.1	aspartate aminotransferase family protein
Aave_1165	64.4701	75.2903	-0.22384	0.33893	0.59161	FALSE	AAVE_RS05725	WP_011794310.1	DUF3579 domain-containing protein
Aave_1166	740.604	1040.88	-0.49104	1.3362e-05	0.00016169	TRUE	mqo	WP_011794311.1||mqo	malate dehydrogenase (quinone)
Aave_1167	571.736	251.58	1.1843	2.3128e-05	0.00026221	TRUE	rpsT	rpsT||WP_011794312.1	30S ribosomal protein S20
Aave_1168	864.97	880.734	-0.026055	0.82423	0.9381	FALSE	murJ	WP_041827838.1||murJ	murein biosynthesis integral membrane protein MurJ
Aave_1169	676.603	734.487	-0.11843	0.30718	0.55788	FALSE	AAVE_RS05745	WP_011794314.1	tetratricopeptide repeat protein
Aave_1170	583.114	487.213	0.25923	0.035779	0.12866	FALSE	queF	WP_011794315.1||queF	NADPH-dependent 7-cyano-7-deazaguanine reductase QueF
Aave_1171	792.913	685.925	0.20911	0.074944	0.2187	FALSE	AAVE_RS05755	WP_017439190.1	2OG-Fe(II) oxygenase
Aave_1172	819.28	589.185	0.47563	4.6047e-05	0.00049904	TRUE	yaaA	yaaA||WP_011794317.1	peroxide stress protein YaaA
Aave_1173	11852.9	8775.27	0.43372	7.0657e-06	9.0421e-05	TRUE	AAVE_RS05765	WP_011794318.1	Rne/Rng family ribonuclease
Aave_1174	677.556	613.279	0.1438	0.21129	0.43865	FALSE	AAVE_RS05770	WP_017438232.1	RluA family pseudouridine synthase
Aave_1175	435.746	424.351	0.038231	0.76188	0.90875	FALSE	AAVE_RS05775	WP_011794320.1	HAD-IA family hydrolase
Aave_1176	53.134	48.4137	0.13422	0.6339	0.83637	FALSE	AAVE_RS05780	WP_011794321.1	Rieske 2Fe-2S domain-containing protein
Aave_1177	2450.6	2503.68	-0.030913	0.75548	0.9039	FALSE	AAVE_RS05785	WP_011794322.1	S49 family peptidase
Aave_1178	398.984	410.364	-0.040575	0.75536	0.9039	FALSE	AAVE_RS05790	WP_011794323.1	SAM-dependent methyltransferase
Aave_1179	332.129	328.493	0.01588	0.92326	0.98912	FALSE	AAVE_RS05795	WP_011794324.1	septum formation inhibitor Maf
Aave_1180	914.463	808	0.17857	0.11282	0.29278	FALSE	AAVE_RS05800	WP_011794325.1	DUF177 domain-containing protein
Aave_1181	77.5028	56.9326	0.44499	0.062462	0.19194	FALSE	rpmF	WP_011794326.1||rpmF	50S ribosomal protein L32
Aave_1182	1673.58	1160.26	0.52849	6.781e-07	1.0737e-05	TRUE	plsX	plsX||WP_011794327.1	phosphate acyltransferase PlsX
Aave_1183	4582.11	4532.87	0.015589	0.87221	0.96515	FALSE	AAVE_RS05815	WP_011794328.1	ketoacyl-ACP synthase III
Aave_1184	3180.58	3227.12	-0.020957	0.84533	0.95077	FALSE	fabD	fabD||WP_011794329.1	ACP S-malonyltransferase
Aave_1185	4935.25	5022.68	-0.025334	0.79778	0.92508	FALSE	fabG	WP_011794330.1||fabG	3-oxoacyl-ACP reductase FabG
Aave_1186	1166.22	962.787	0.27655	0.024893	0.097876	FALSE	acpP	WP_003058049.1||acpP	acyl carrier protein
Aave_1187	14518.2	12487.4	0.21739	0.026618	0.10284	FALSE	fabF	fabF||WP_011794331.1	beta-ketoacyl-ACP synthase II
Aave_1189	1722.12	1497.14	0.20198	0.052147	0.16939	FALSE	rpoE	rpoE||WP_011794333.1	RNA polymerase sigma factor RpoE
Aave_1190	7252.67	7274.85	-0.0044053	0.97599	1	FALSE	AAVE_RS05845	WP_011794334.1	sigma-E factor negative regulatory protein
Aave_1191	4609.86	4849.25	-0.07304	0.44769	0.6929	FALSE	AAVE_RS05850	WP_116212566.1	MucB/RseB C-terminal domain-containing protein
Aave_1192	8474.32	9507.15	-0.16592	0.086401	0.24109	FALSE	AAVE_RS05855	WP_011794336.1	DegQ family serine endoprotease
Aave_1193	8295.18	8058.81	0.041706	0.679	0.86485	FALSE	lepA	WP_011794337.1||lepA	elongation factor 4
Aave_1194	5008.11	4374.06	0.19529	0.049671	0.16431	FALSE	lepB	WP_011794338.1||lepB	signal peptidase I
Aave_1195	1501.9	1313.76	0.19308	0.071797	0.21282	FALSE	AAVE_RS05870	WP_011794339.1	DUF4845 domain-containing protein
Aave_1196	2652.64	2368.82	0.16326	0.11067	0.28788	FALSE	rnc	WP_011794340.1||rnc	ribonuclease III
Aave_1197	6798.3	6452.79	0.075251	0.44586	0.69156	FALSE	AAVE_RS05880	WP_011794341.1	GTPase Era
Aave_1198	532.136	599.084	-0.17096	0.16112	0.36874	FALSE	recO	WP_011794342.1||recO	DNA repair protein RecO
Aave_1199	1684.85	2027.91	-0.26737	0.0094738	0.046248	TRUE	AAVE_RS05890	WP_011794343.1	pyridoxine 5'-phosphate synthase
Aave_1200	2941.61	3594.88	-0.28934	0.003654	0.021388	TRUE	nagZ	nagZ||WP_017438817.1	beta-N-acetylhexosaminidase
Aave_1201	1035.11	1366.83	-0.40106	0.00021927	0.0019621	TRUE	AAVE_RS05900	WP_011794345.1	DUF3300 domain-containing protein
Aave_1202	210.402	220.352	-0.066661	0.6534	0.84883	FALSE	AAVE_RS05905	WP_011794346.1	mechanosensitive ion channel family protein
Aave_1203	1858.48	1871.38	-0.0099774	0.92997	0.99217	FALSE	AAVE_RS05910	-	diguanylate cyclase
Aave_1204	2134.98	1906.86	0.16303	0.11669	0.29949	FALSE	lysS	WP_011794347.1||lysS	lysine--tRNA ligase
Aave_1205	198.134	205.508	-0.052717	0.7792	0.91678	FALSE	AAVE_RS05920	WP_011794348.1	hypothetical protein
Aave_1206	257.863	245.599	0.070302	0.6339	0.83637	FALSE	AAVE_RS05925	WP_011794349.1	glycosyltransferase
Aave_1207	318.455	361.673	-0.1836	0.1639	0.37255	FALSE	AAVE_RS05930	WP_011794350.1	glycosyltransferase
Aave_1208	1277.51	1146.8	0.15572	0.14746	0.34841	FALSE	AAVE_RS05935	WP_011794351.1	methyltransferase domain-containing protein
Aave_1209	517.6	514.028	0.0099885	0.95387	1	FALSE	AAVE_RS05940	WP_011794352.1	sugar transferase
Aave_1210	387.993	444.283	-0.19545	0.13231	0.32608	FALSE	AAVE_RS05945	WP_011794353.1	glycosyltransferase
Aave_1211	531.679	575.639	-0.11461	0.34883	0.60269	FALSE	AAVE_RS05950	WP_011794354.1	LON peptidase substrate-binding domain-containing protein
Aave_1212	282.431	306.927	-0.12	0.37422	0.62607	FALSE	AAVE_RS05955	WP_011794355.1	YggT family protein
Aave_1213	2869.89	2476.17	0.21288	0.03667	0.13085	FALSE	AAVE_RS05960	WP_011794356.1	acetyl-CoA carboxylase carboxyltransferase subunit beta
Aave_1214	2443.26	2315.21	0.077663	0.44422	0.68981	FALSE	AAVE_RS05965	WP_085947482.1	tryptophan synthase subunit alpha
Aave_1215	2667.98	2615.89	0.028446	0.78502	0.91854	FALSE	trpB	trpB||WP_011794358.1	tryptophan synthase subunit beta
Aave_1216	712.057	753.783	-0.082157	0.48601	0.72321	FALSE	AAVE_RS05975	WP_046060859.1	phosphoribosylanthranilate isomerase
Aave_1217	1660.86	1866.14	-0.16813	0.10682	0.28222	FALSE	truA	truA||WP_011794360.1	tRNA pseudouridine(38-40) synthase TruA
Aave_1218	14380.2	16387.2	-0.18849	0.051229	0.1673	FALSE	AAVE_RS05985	WP_041827844.1	membrane protein
Aave_1219	3481.91	2847.07	0.2904	0.0052623	0.028548	TRUE	asd	WP_011794362.1||asd	aspartate-semialdehyde dehydrogenase
Aave_1220	142.37	153.889	-0.11224	0.52958	0.76207	FALSE	AAVE_RS05995	WP_011794363.1	SDR family oxidoreductase
Aave_1221	1724.39	1689.19	0.029751	0.79107	0.92216	FALSE	leuB	leuB||WP_011794364.1	3-isopropylmalate dehydrogenase
Aave_1222	405.46	426.165	-0.071852	0.57686	0.79885	FALSE	leuD	leuD||WP_011794365.1	3-isopropylmalate dehydratase small subunit
-	0	0	NA	NA	NA	NA	AAVE_RS06010	WP_013593697.1	entericidin A/B family lipoprotein
Aave_1223	1670.63	1565.5	0.093768	0.37234	0.62392	FALSE	leuC	WP_011794366.1||leuC	3-isopropylmalate dehydratase large subunit
Aave_1224	640.74	558.765	0.1975	0.10675	0.28219	FALSE	AAVE_RS06020	WP_011794367.1	LysR family transcriptional regulator
Aave_1225	2880.87	2256.91	0.35216	0.00053285	0.0042692	TRUE	dnaJ	WP_011794368.1||dnaJ	molecular chaperone DnaJ
Aave_1226	10371.3	8108.95	0.35501	0.00024179	0.002119	TRUE	dnaK	dnaK||WP_011794369.1	molecular chaperone DnaK
Aave_1227	761.957	630.119	0.27409	0.017889	0.074994	FALSE	grpE	WP_011794370.1||grpE	nucleotide exchange factor GrpE
Aave_1228	1985.38	794.601	1.3211	1.751e-18	1.0353e-16	TRUE	rpsF	WP_011794371.1||rpsF	30S ribosomal protein S6
Aave_1229	1103.95	387.172	1.5116	5.2988e-21	3.8673e-19	TRUE	priB	priB||WP_011794372.1	primosomal replication protein N
Aave_1230	1077.14	320.974	1.7467	6.5083e-21	4.6061e-19	TRUE	AAVE_RS06050	WP_011794373.1	30S ribosomal protein S18
Aave_1231	4156.88	1335.47	1.6382	2.9314e-23	2.6848e-21	TRUE	AAVE_RS06055	WP_011794374.1	50S ribosomal protein L9
Aave_1232	1133.65	571.317	0.98861	6.4621e-14	2.5154e-12	TRUE	dnaB	dnaB||WP_011794375.1	replicative DNA helicase
Aave_1233	1554.89	1976.13	-0.34586	0.013257	0.059951	FALSE	AAVE_RS06065	WP_011794376.1	hypothetical protein
Aave_1234	12921.4	13902.7	-0.1056	0.30486	0.55517	FALSE	AAVE_RS06070	WP_041827258.1	PhoH family protein
Aave_1235	2165.55	1743.76	0.31254	0.0026032	0.01617	TRUE	AAVE_RS06075	WP_011794378.1	peroxiredoxin
Aave_1236	258.024	279.195	-0.11377	0.43539	0.68199	FALSE	AAVE_RS06080	WP_011794379.1	Xcc1710-like domain-containing protein
Aave_1237	2054.53	1915.39	0.10117	0.32685	0.57913	FALSE	AAVE_RS06085	WP_011794380.1	pyridoxal phosphate-dependent aminotransferase
Aave_1238	3464.11	2721.37	0.34815	0.00067698	0.0051417	TRUE	AAVE_RS06090	WP_011794381.1	homoserine dehydrogenase
Aave_1239	5760.59	4628.77	0.31559	0.014116	0.062917	FALSE	AAVE_RS06095	WP_011794382.1	threonine synthase
Aave_1240	1028.37	825.369	0.31725	0.0073977	0.037711	TRUE	mobB	mobB||WP_011794383.1	molybdopterin-guanine dinucleotide biosynthesis protein B
Aave_1241	1355.64	1136.83	0.25396	0.019477	0.080296	FALSE	AAVE_RS06105	WP_011794384.1	molybdopterin molybdotransferase MoeA
Aave_1242	73.2625	78.0043	-0.090479	0.69893	0.87531	FALSE	moaD	moaD||WP_011794385.1	molybdopterin converting factor subunit 1
Aave_1243	395.68	455.782	-0.20401	0.1102	0.28756	FALSE	dapA	dapA||WP_041827260.1	4-hydroxy-tetrahydrodipicolinate synthase
Aave_1244	58.261	114.371	-0.97312	6.098e-06	7.9564e-05	TRUE	AAVE_RS06120	WP_041827261.1	hypothetical protein
Aave_1245	55.1586	45.8163	0.26773	0.32707	0.57913	FALSE	AAVE_RS06125	WP_011794388.1	hypothetical protein
Aave_1246	53.5221	48.9685	0.12828	0.6344	0.83637	FALSE	AAVE_RS06130	WP_011794389.1	hypothetical protein
Aave_1247	83.8669	79.1061	0.084314	0.6846	0.86731	FALSE	AAVE_RS06135	WP_011794390.1	hypothetical protein
Aave_1248	428.163	537.972	-0.32937	0.0082549	0.041222	TRUE	AAVE_RS06140	WP_011794391.1	molybdenum cofactor biosynthesis protein MoaE
Aave_1249	3746.48	3571.79	0.068888	0.49021	0.72622	FALSE	clpB	clpB||WP_011794392.1	ATP-dependent chaperone ClpB
Aave_1250	602.355	577.701	0.060292	0.61291	0.82146	FALSE	AAVE_RS06150	WP_041827262.1	hypothetical protein
Aave_1251	1911.93	2114.74	-0.14545	0.15876	0.36544	FALSE	AAVE_RS06155	WP_011794394.1	coniferyl aldehyde dehydrogenase
Aave_1252	472.399	422.626	0.16062	0.20378	0.42761	FALSE	AAVE_RS06160	WP_013593723.1	GNAT family N-acetyltransferase
Aave_1253	989.524	784.653	0.33468	0.0030504	0.018504	TRUE	AAVE_RS06165	WP_011794396.1	class I SAM-dependent methyltransferase
Aave_1254	33.3084	32.257	0.046272	0.91312	0.98321	FALSE	AAVE_RS06170	WP_041827263.1	hypothetical protein
Aave_1255	482.441	446.951	0.11023	0.38292	0.63562	FALSE	AAVE_RS06175	WP_011794398.1	tRNA-dihydrouridine synthase
Aave_1256	686.986	855.135	-0.31587	0.0058193	0.030959	TRUE	AAVE_RS06180	WP_049762142.1	phospholipase D family protein
-	56.5197	58.5862	-0.051808	0.89061	0.97264	FALSE	AAVE_RS06185	WP_049762143.1	hypothetical protein
Aave_1257	1086.54	1047.91	0.052232	0.63304	0.83629	FALSE	AAVE_RS06190	WP_011794400.1	pyridoxal phosphate-dependent aminotransferase
Aave_1258	771.035	471.103	0.71075	2.1889e-09	5.0119e-08	TRUE	rpsO	rpsO||WP_011794401.1	30S ribosomal protein S15
Aave_1259	16624.6	9683.46	0.77973	5.4536e-12	1.6759e-10	TRUE	pnp	pnp||WP_011794402.1	polyribonucleotide nucleotidyltransferase
Aave_1260	5081.8	2579.05	0.9785	1.8339e-22	1.5575e-20	TRUE	AAVE_RS06205	WP_041827851.1	NAD(P)H-quinone oxidoreductase
Aave_1261	2711.44	1478.8	0.87463	1.3611e-11	3.9736e-10	TRUE	AAVE_RS06210	WP_011794404.1	triose-phosphate isomerase
Aave_1262	872.035	419.554	1.0555	8.8318e-19	5.5005e-17	TRUE	secG	secG||WP_011794405.1	preprotein translocase subunit SecG
Aave_R0005	0	0	NA	NA	NA	NA	AAVE_RS06220	-	tRNA-Leu
Aave_1263	246.296	236.463	0.058783	0.69076	0.87055	FALSE	AAVE_RS06225	WP_011794406.1	NADH-quinone oxidoreductase subunit A
Aave_1264	1528.58	1185.41	0.36681	0.00054323	0.0043227	TRUE	AAVE_RS06230	WP_011794407.1	NADH-quinone oxidoreductase subunit B
Aave_1265	2502.96	1716.29	0.54434	1.2769e-07	2.2766e-06	TRUE	AAVE_RS06235	WP_011794408.1	NADH-quinone oxidoreductase subunit C
Aave_1266	9789.25	5959.79	0.71594	3.92e-09	8.6159e-08	TRUE	AAVE_RS06240	WP_011794409.1	NADH-quinone oxidoreductase subunit D
Aave_1267	1951.63	1102.24	0.82424	1.1582e-09	2.7462e-08	TRUE	nuoE	WP_041827852.1||nuoE	NADH-quinone oxidoreductase subunit NuoE
Aave_1268	12797.4	7407.23	0.78885	2.6489e-10	6.8739e-09	TRUE	nuoF	WP_011794411.1||nuoF	NADH-quinone oxidoreductase subunit NuoF
Aave_1269	15281.6	9317.3	0.71381	5.9638e-09	1.2662e-07	TRUE	AAVE_RS06255	WP_011794412.1	NADH-quinone oxidoreductase subunit G
Aave_1270	6311.96	3397.31	0.8937	1.4436e-15	6.6764e-14	TRUE	nuoH	nuoH||WP_011794413.1	NADH-quinone oxidoreductase subunit NuoH
Aave_1271	2505.53	1373.44	0.86732	1.2694e-10	3.3882e-09	TRUE	nuoI	WP_011794414.1||nuoI	NADH-quinone oxidoreductase subunit NuoI
Aave_1272	2763.4	1327.45	1.0578	6.606e-14	2.5292e-12	TRUE	AAVE_RS06270	WP_011794415.1	NADH-quinone oxidoreductase subunit J
Aave_1273	351.754	168.118	1.0651	9.5075e-11	2.567e-09	TRUE	nuoK	nuoK||WP_011794416.1	NADH-quinone oxidoreductase subunit NuoK
Aave_1274	9542.55	4987.92	0.93594	1.826e-12	5.923e-11	TRUE	nuoL	nuoL||WP_017438333.1	NADH-quinone oxidoreductase subunit L
Aave_1275	7062.72	3719.71	0.92504	1.9976e-14	8.0439e-13	TRUE	AAVE_RS06285	WP_011794418.1	NADH-quinone oxidoreductase subunit M
Aave_1276	7305.05	4174.48	0.8073	5.9849e-14	2.3691e-12	TRUE	nuoN	WP_011794419.1||nuoN	NADH-quinone oxidoreductase subunit NuoN
Aave_1277	122.649	59.463	1.0445	7.7538e-07	1.2154e-05	TRUE	AAVE_RS06300	WP_017438332.1	DUF2818 family protein
Aave_1278	361.841	284.105	0.34893	0.011187	0.052357	FALSE	AAVE_RS06305	WP_011794421.1	DUF1178 family protein
Aave_1279	545.889	515.31	0.083169	0.49315	0.72919	FALSE	AAVE_RS06310	WP_011794422.1	ATP-binding cassette domain-containing protein
Aave_1280	1100.89	730.849	0.59103	0.0013179	0.0092153	TRUE	AAVE_RS06315	WP_017438389.1	ABC transporter ATP-binding protein
Aave_1281	1245.9	684.751	0.86354	0.012603	0.057543	FALSE	AAVE_RS06320	WP_011794424.1	ABC transporter ATP-binding protein
Aave_1282	5184.6	3169.63	0.70992	0.072876	0.21406	FALSE	AAVE_RS06325	WP_011794425.1	ABC transporter substrate-binding protein
Aave_1283	9970.06	5391.32	0.88696	0.057437	0.1814	FALSE	AAVE_RS06330	WP_011794426.1	ABC transporter substrate-binding protein
Aave_1284	3861.98	1948.38	0.98706	0.028635	0.1083	FALSE	AAVE_RS06335	WP_011794427.1	branched-chain amino acid ABC transporter permease
Aave_1285	2413.98	1182.19	1.0299	0.023939	0.0946	FALSE	AAVE_RS06340	WP_011794428.1	branched-chain amino acid ABC transporter permease
Aave_1286	994.106	1145.28	-0.20423	0.060835	0.18835	FALSE	AAVE_RS06345	WP_011794429.1	carotenoid 1%2C2-hydratase
Aave_1287	1855.02	1902.19	-0.036232	0.7341	0.8932	FALSE	AAVE_RS06350	WP_011794430.1	PLP-dependent cysteine synthase family protein
Aave_1288	1834.3	2138.19	-0.22116	0.03227	0.11822	FALSE	AAVE_RS06355	WP_046060865.1	glycosyltransferase
Aave_1290	1702.76	1985.96	-0.22196	0.032265	0.11822	FALSE	AAVE_RS06365	WP_011794433.1	IPTL-CTERM sorting domain-containing protein
Aave_1291	728.572	743.288	-0.028849	0.8212	0.93603	FALSE	AAVE_RS06370	WP_011794434.1	ABC transporter permease
Aave_1292	512.05	513.019	-0.0027287	0.98396	1	FALSE	AAVE_RS06375	WP_041827853.1	Hsp20/alpha crystallin family protein
Aave_1293	432.901	409.739	0.079331	0.53321	0.76531	FALSE	AAVE_RS06380	WP_011794436.1	ABC transporter ATP-binding protein
Aave_1294	857.622	874.978	-0.028905	0.79809	0.92508	FALSE	miaA	miaA||WP_046060892.1	tRNA (adenosine(37)-N6)-dimethylallyltransferase MiaA
Aave_1295	190.868	275.549	-0.52973	0.00038432	0.0032229	TRUE	AAVE_RS06390	WP_011794438.1	SDR family oxidoreductase
Aave_1296	151.208	179.033	-0.24369	0.15041	0.35216	FALSE	AAVE_RS06395	WP_011794439.1	helix-turn-helix transcriptional regulator
Aave_1297	1064.12	1192.06	-0.1638	0.12943	0.32175	FALSE	AAVE_RS06400	WP_041827266.1	alpha/beta fold hydrolase
Aave_1298	421.172	502.437	-0.25453	0.04471	0.15233	FALSE	AAVE_RS06405	WP_041827855.1	glycerophosphodiester phosphodiesterase
Aave_1299	667.47	578.525	0.20632	0.08403	0.23657	FALSE	AAVE_RS06410	WP_011794442.1	hypothetical protein
Aave_1300	2260.89	1906.74	0.24578	0.016862	0.072061	FALSE	mutL	WP_011794443.1||mutL	DNA mismatch repair endonuclease MutL
Aave_1301	219.467	166.741	0.39639	0.013983	0.062383	FALSE	AAVE_RS06420	WP_017439765.1	DedA family protein
Aave_1302	338.404	571.837	-0.75686	3.1093e-09	6.9159e-08	TRUE	AAVE_RS06425	WP_011794445.1	alpha/beta fold hydrolase
-	47.4288	67.476	-0.50861	0.0511	0.1671	FALSE	AAVE_RS06430	WP_013593771.1	glycine zipper 2TM domain-containing protein
Aave_1304	86.3505	98.6779	-0.19252	0.3614	0.61214	FALSE	AAVE_RS06435	WP_011794447.1	cupin
Aave_1305	1646.71	1945.8	-0.24078	0.020932	0.085468	FALSE	AAVE_RS06440	WP_011794448.1	N-acetylmuramoyl-L-alanine amidase
Aave_1306	372.55	375.247	-0.010409	0.93444	0.99448	FALSE	tsaE	tsaE||WP_011794449.1	tRNA (adenosine(37)-N6)-threonylcarbamoyltransferase complex ATPase subunit type 1 TsaE
Aave_1307	875.197	866.025	0.015199	0.90314	0.97856	FALSE	queG	WP_041827268.1||queG	tRNA epoxyqueuosine(34) reductase QueG
Aave_1308	381.857	405.979	-0.088372	0.4998	0.73437	FALSE	AAVE_RS06455	WP_011794451.1	AEC family transporter
Aave_1309	871.489	929.314	-0.092684	0.39403	0.64618	FALSE	AAVE_RS06460	WP_011794452.1	LysR family transcriptional regulator
Aave_1310	12781	15136.8	-0.24407	0.011297	0.052663	FALSE	pyrB	WP_116212423.1||pyrB	aspartate carbamoyltransferase
Aave_1311	2408.46	2973.56	-0.30408	0.0027409	0.016846	TRUE	AAVE_RS06470	WP_041827269.1	sulfite exporter TauE/SafE family protein
Aave_1312	2583.74	2516.96	0.037779	0.69321	0.8723	FALSE	AAVE_RS06475	WP_011794455.1	tripartite tricarboxylate transporter substrate binding protein BugE
Aave_1313	845.54	693.721	0.28552	0.012571	0.057454	FALSE	xerD	WP_041827270.1||xerD	site-specific tyrosine recombinase XerD
Aave_1314	765.627	773.825	-0.015366	0.89189	0.97295	FALSE	AAVE_RS06485	WP_011794457.1	tripartite tricarboxylate transporter substrate binding protein
Aave_1315	3791.53	4050.03	-0.095152	0.33364	0.58509	FALSE	AAVE_RS06490	WP_017438205.1	HDOD domain-containing protein
Aave_1316	4309.39	3550.68	0.27939	0.0051152	0.027978	TRUE	AAVE_RS06495	WP_011794459.1	HDOD domain-containing protein
Aave_1317	1474.86	1421.07	0.053604	0.61269	0.82146	FALSE	AAVE_RS06500	WP_041827271.1	ferritin-like domain-containing protein
Aave_1318	582.984	450.569	0.37171	0.0024495	0.015461	TRUE	AAVE_RS06505	WP_011794461.1	gamma carbonic anhydrase family protein
Aave_1319	2707.72	2620.34	0.047321	0.65671	0.85144	FALSE	AAVE_RS06510	WP_011794462.1	Hsp33 family molecular chaperone HslO
Aave_1320	80.7824	84.9683	-0.072884	0.81449	0.93249	FALSE	AAVE_RS06515	WP_041827859.1	hypothetical protein
Aave_1321	67.6955	69.5538	-0.03907	0.89996	0.97738	FALSE	AAVE_RS06520	WP_011794464.1	septum formation initiator family protein
Aave_1322	5124.34	5040.77	0.023723	0.81813	0.93435	FALSE	eno	WP_011794465.1||eno	phosphopyruvate hydratase
Aave_1323	147.104	166.165	-0.17579	0.29501	0.54493	FALSE	AAVE_RS06530	WP_011794466.1	hypothetical protein
Aave_1324	652.992	697.834	-0.095819	0.41642	0.66635	FALSE	AAVE_RS06535	WP_011794467.1	hypothetical protein
Aave_1325	209.86	213.94	-0.027782	0.89293	0.97295	FALSE	AAVE_RS06540	WP_011794468.1	DUF1330 domain-containing protein
Aave_1326	1720.59	1610.68	0.095229	0.36842	0.6203	FALSE	kdsA	WP_011794469.1||kdsA	3-deoxy-8-phosphooctulonate synthase
Aave_1327	5473.89	4902.65	0.15901	0.10978	0.28728	FALSE	AAVE_RS06550	WP_011794470.1	CTP synthase
Aave_1328	1385.64	1500.38	-0.11477	0.26585	0.50789	FALSE	coaBC	coaBC||WP_011794471.1	bifunctional phosphopantothenoylcysteine decarboxylase/phosphopantothenate--cysteine ligase CoaBC
Aave_1329	436.073	442.78	-0.022019	0.87044	0.96497	FALSE	dut	WP_011794472.1||dut	dUTP diphosphatase
Aave_1330	783.927	815.284	-0.056583	0.63603	0.83637	FALSE	AAVE_RS06565	WP_041827272.1	glycine zipper 2TM domain-containing protein
Aave_1331	801.494	871.991	-0.12162	0.28951	0.5377	FALSE	AAVE_RS06570	WP_011794474.1	peptidylprolyl isomerase
Aave_1332	2794.64	2459.3	0.18442	0.071806	0.21282	FALSE	AAVE_RS06575	WP_011794475.1	cupin domain-containing protein
Aave_1333	542.477	571.779	-0.075894	0.51649	0.74993	FALSE	AAVE_RS06580	WP_011794476.1	hypothetical protein
Aave_1335	597.592	640.673	-0.10043	0.39429	0.64622	FALSE	AAVE_RS06590	WP_011794478.1	MBL fold metallo-hydrolase
Aave_1336	3361.07	3426.46	-0.027798	0.76511	0.90952	FALSE	bamC	bamC||WP_011794479.1	outer membrane protein assembly factor BamC
Aave_1337	2162.06	2116.97	0.030406	0.84911	0.95292	FALSE	AAVE_RS06600	WP_011794480.1	4-hydroxy-tetrahydrodipicolinate synthase
Aave_1338	155.844	159.235	-0.031059	0.87585	0.96707	FALSE	AAVE_RS06605	WP_041827274.1	class I SAM-dependent methyltransferase
Aave_1339	864.811	906.559	-0.068017	0.56649	0.79105	FALSE	AAVE_RS06610	WP_011794482.1	MFS transporter
Aave_1340	4705.41	4074.64	0.20765	0.036057	0.12936	FALSE	AAVE_RS06615	WP_011794483.1	type IIA DNA topoisomerase subunit B
Aave_1341	1417.34	1213.42	0.22411	0.036873	0.13148	FALSE	AAVE_RS06620	WP_011794484.1	lytic transglycosylase domain-containing protein
Aave_1342	3994.74	3768.31	0.084186	0.41453	0.66539	FALSE	parC	parC||WP_011794485.1	DNA topoisomerase IV subunit A
Aave_1343	2369.96	2113.08	0.16551	0.42989	0.67827	FALSE	AAVE_RS06630	WP_041827275.1	MCP four helix bundle domain-containing protein
Aave_1344	1433.92	1325.53	0.1134	0.60853	0.81955	FALSE	AAVE_RS06635	WP_011794487.1	HAMP domain-containing protein
Aave_1345	1909.21	1644.64	0.2152	0.052088	0.16931	FALSE	pdxY	pdxY||WP_011794488.1	pyridoxal kinase PdxY
Aave_1346	1030.38	955.093	0.10947	0.32979	0.58094	FALSE	AAVE_RS06645	WP_011794489.1	RidA family protein
Aave_1348	63.9596	52.1277	0.29511	0.32647	0.57913	FALSE	AAVE_RS06650	WP_011794491.1	hypothetical protein
Aave_1349	632.573	592.816	0.093647	0.44217	0.68869	FALSE	AAVE_RS06655	WP_011794492.1	zeta toxin family protein
Aave_1350	173.397	213.387	-0.2994	0.059446	0.1854	FALSE	AAVE_RS06660	WP_011794493.1	hypothetical protein
Aave_1351	34.0265	33.9367	0.0038115	1	1	FALSE	AAVE_RS06665	WP_096912876.1	hypothetical protein
Aave_1352	179.589	219.577	-0.29003	0.065975	0.20024	FALSE	AAVE_RS06670	WP_165843011.1	DNA internalization-related competence protein ComEC/Rec2
Aave_1353	3203.11	3068.52	0.06193	0.53692	0.76717	FALSE	AAVE_RS06675	WP_011794496.1	circularly permuted type 2 ATP-grasp protein
Aave_1354	2169.97	2304.52	-0.086792	0.39066	0.6432	FALSE	AAVE_RS06680	WP_011794497.1	alpha-E domain-containing protein
Aave_1355	49.0781	52.8708	-0.10739	0.83262	0.94351	FALSE	AAVE_RS06685	WP_011794498.1	DUF4148 domain-containing protein
Aave_1357	357.426	448.847	-0.32858	0.011119	0.052207	FALSE	AAVE_RS06695	WP_011794500.1	adenosylhomocysteinase
Aave_1358	210.273	224.058	-0.091611	0.53667	0.76717	FALSE	AAVE_RS06700	WP_011794501.1	hypothetical protein
Aave_1359	5.10728	2.61204	0.96738	0.38024	0.63324	FALSE	AAVE_RS06705	WP_046060897.1	DUF2132 domain-containing protein
Aave_1360	202.399	185.248	0.12774	0.41869	0.66816	FALSE	AAVE_RS06710	WP_011794503.1	LysR family transcriptional regulator
Aave_1361	410.043	421.113	-0.038433	0.77333	0.91472	FALSE	AAVE_RS06715	WP_011794504.1	alpha/beta hydrolase
Aave_1362	136.079	148.295	-0.12403	0.4636	0.70653	FALSE	AAVE_RS06720	WP_011794505.1	efflux RND transporter periplasmic adaptor subunit
Aave_1363	500.012	482.001	0.052927	0.71684	0.88492	FALSE	AAVE_RS06725	WP_011794506.1	efflux RND transporter permease subunit
Aave_1364	261.839	243.884	0.10248	0.55923	0.78584	FALSE	AAVE_RS06730	WP_011794507.1	efflux transporter outer membrane subunit
Aave_1365	4855.11	5697.09	-0.23072	0.019682	0.080999	FALSE	AAVE_RS06735	WP_011794508.1	NAD-dependent succinate-semialdehyde dehydrogenase
Aave_1366	3182.87	3398.66	-0.094634	0.34996	0.60347	FALSE	AAVE_RS06740	WP_011794509.1	FAD-dependent oxidoreductase
Aave_1367	257.314	174.382	0.56128	0.036582	0.13064	FALSE	AAVE_RS06745	WP_041827863.1	TonB-dependent siderophore receptor
Aave_1368	93.4407	55.5766	0.74957	0.00098669	0.0071901	TRUE	AAVE_RS06750	WP_011794511.1	DUF4198 domain-containing protein
Aave_1369	19.3788	4.56953	2.0844	0.0050346	0.027732	TRUE	AAVE_RS06755	WP_011794512.1	DUF3325 domain-containing protein
Aave_1370	266.858	139.029	0.94069	0.016105	0.069603	FALSE	AAVE_RS06760	WP_011794513.1	PepSY domain-containing protein
Aave_1371	12.2464	5.94661	1.0422	0.10529	0.2788	FALSE	AAVE_RS06765	WP_011794514.1	hypothetical protein
Aave_1372	76.8675	64.3974	0.25537	0.47428	0.71566	FALSE	AAVE_RS06770	-	TonB-dependent receptor plug domain-containing protein
Aave_1373	447.629	560.35	-0.32403	0.017849	0.074994	FALSE	AAVE_RS06775	WP_011794516.1	hypothetical protein
Aave_1374	3338.34	5396.59	-0.69292	4.498e-07	7.3721e-06	TRUE	bfr	bfr||WP_011794517.1	bacterioferritin
Aave_1375	6462.54	5124.56	0.33467	0.00069704	0.0052514	TRUE	ahpC	ahpC||WP_011794518.1	peroxiredoxin
Aave_1376	1469.77	1108.26	0.40729	0.00015564	0.0014569	TRUE	ahpF	WP_011794519.1||ahpF	alkyl hydroperoxide reductase subunit F
Aave_1377	1856.95	1872.29	-0.011874	0.89939	0.97719	FALSE	AAVE_RS06795	WP_011794520.1	phospholipase C%2C phosphocholine-specific
Aave_1378	207.927	137.28	0.59895	0.027429	0.10546	FALSE	AAVE_RS06800	WP_011794521.1	hypothetical protein
Aave_1379	1459.97	1485.21	-0.024729	0.80842	0.92911	FALSE	AAVE_RS06805	WP_011794522.1	restriction endonuclease
Aave_1380	238.318	298.29	-0.32383	0.026086	0.10135	FALSE	AAVE_RS06810	WP_011794523.1	hypothetical protein
Aave_1381	555.806	537.085	0.049432	0.70905	0.88015	FALSE	AAVE_RS06815	WP_011794524.1	kinase/pyrophosphorylase
Aave_1382	6654.97	6510.4	0.031687	0.75094	0.90101	FALSE	ppsA	WP_011794525.1||ppsA	phosphoenolpyruvate synthase
Aave_1383	110.095	135.147	-0.29578	0.11831	0.30215	FALSE	AAVE_RS06825	WP_011794526.1	DUF4212 domain-containing protein
Aave_1384	366.777	436.656	-0.25159	0.051887	0.16878	FALSE	AAVE_RS06830	WP_011794527.1	VC_2705 family sodium/solute symporter
Aave_1385	324.721	328.782	-0.017929	0.92793	0.99162	FALSE	AAVE_RS06835	WP_011794528.1	hypothetical protein
Aave_1386	565.208	582.432	-0.043308	0.7191	0.88649	FALSE	AAVE_RS06840	WP_011794529.1	TIGR03118 family protein
Aave_1387	1020.1	1001.49	0.026564	0.79576	0.92381	FALSE	AAVE_RS06845	WP_011794530.1	FKBP-type peptidyl-prolyl cis-trans isomerase
Aave_1388	193.818	154.677	0.32544	0.054173	0.17412	FALSE	AAVE_RS06850	WP_011794531.1	helix-turn-helix transcriptional regulator
Aave_1389	483.209	468.664	0.044093	0.71881	0.88637	FALSE	AAVE_RS06855	WP_011794532.1	CoA transferase
Aave_1390	375.241	340.805	0.13887	0.29535	0.5453	FALSE	yddG	yddG||WP_011794533.1	aromatic amino acid DMT transporter YddG
Aave_1391	226.073	521.226	-1.2051	0.00011731	0.0011224	TRUE	AAVE_RS06865	WP_011794534.1	VirK family protein
Aave_1392	822.37	848.292	-0.044775	0.68936	0.87013	FALSE	AAVE_RS06870	WP_011794535.1	LysR family transcriptional regulator
Aave_1393	49.9362	58.1207	-0.21897	0.4175	0.66695	FALSE	AAVE_RS06875	WP_011794536.1	dihydrodipicolinate synthase family protein
Aave_1394	0	0	NA	NA	NA	NA	AAVE_RS06880	WP_011793809.1	IS110 family transposase
Aave_1395	134.609	124.624	0.1112	0.55271	0.77903	FALSE	AAVE_RS06885	WP_011794537.1	tripartite tricarboxylate transporter substrate binding protein
Aave_1396	49.1965	63.317	-0.36404	0.15201	0.35449	FALSE	AAVE_RS06890	WP_011794538.1	SDR family oxidoreductase
Aave_1397	164.711	205.389	-0.31842	0.05249	0.17026	FALSE	AAVE_RS06895	WP_011794539.1	mandelate racemase/muconate lactonizing enzyme family protein
Aave_1398	1185.6	1319.32	-0.15417	0.15916	0.36605	FALSE	AAVE_RS06900	WP_017438914.1	AAA family ATPase
Aave_1399	0	0	NA	NA	NA	NA	AAVE_RS06905	WP_011793283.1	IS5 family transposase
Aave_1400	2915.51	3299.17	-0.17836	0.16886	0.37883	FALSE	AAVE_RS06910	-	ketopantoate reductase family protein
Aave_1401	112.361	102.803	0.12826	0.53246	0.7648	FALSE	AAVE_RS06915	WP_011794542.1	hypothetical protein
Aave_1402	72.9341	68.46	0.091332	0.72237	0.88893	FALSE	AAVE_RS06920	WP_011794543.1	hypothetical protein
Aave_1403	35.6162	43.8313	-0.29943	0.33306	0.58509	FALSE	AAVE_RS06925	WP_011794544.1	hypothetical protein
Aave_1404	56.5965	58.5044	-0.047833	0.86521	0.96171	FALSE	AAVE_RS06930	WP_041827277.1	hypothetical protein
Aave_1405	781.615	676.264	0.20887	0.073142	0.2146	FALSE	AAVE_RS06935	WP_011794546.1	MCP four helix bundle domain-containing protein
Aave_1406	6159.71	4666.83	0.40042	4.4906e-05	0.0004878	TRUE	rpoD	WP_011794547.1||rpoD	RNA polymerase sigma factor RpoD
Aave_1407	2204.48	2261.16	-0.036631	0.72998	0.89205	FALSE	AAVE_RS06945	WP_011794548.1	DNA primase
Aave_1408	1393.21	1801.98	-0.37117	0.0004653	0.0037997	TRUE	AAVE_RS06950	WP_041827278.1	EAL domain-containing protein
Aave_1409	1007.11	1367.35	-0.44116	4.4189e-05	0.00048114	TRUE	AAVE_RS06955	WP_017439573.1	TRAP transporter substrate-binding protein
Aave_1410	933.645	1212.3	-0.3768	0.00060724	0.0047511	TRUE	AAVE_RS06960	WP_041827279.1	gamma-glutamyltransferase family protein
Aave_1411	787.631	1020.33	-0.37344	0.00088139	0.0065039	TRUE	AAVE_RS06965	WP_011794552.1	alkaline phosphatase D family protein
Aave_1412	3346.28	3639.36	-0.12112	0.21844	0.44889	FALSE	AAVE_RS06970	WP_011794553.1	GGDEF domain-containing protein
Aave_1413	1642.79	1652.73	-0.0087001	0.94832	1	FALSE	AAVE_RS06975	WP_011794554.1	NADPH:quinone oxidoreductase family protein
Aave_1414	966.196	896.336	0.10828	0.32798	0.57956	FALSE	surE	WP_011794555.1||surE	5'/3'-nucleotidase SurE
Aave_1415	726.581	696.993	0.05998	0.60933	0.81955	FALSE	AAVE_RS06985	WP_011794556.1	protein-L-isoaspartate(D-aspartate) O-methyltransferase
Aave_1416	5217.36	5065.28	0.04268	0.66953	0.85893	FALSE	AAVE_RS06990	WP_011794557.1	peptidoglycan DD-metalloendopeptidase family protein
Aave_1417	1537.82	1584.09	-0.042766	0.6834	0.86673	FALSE	AAVE_RS06995	WP_011794558.1	RluA family pseudouridine synthase
Aave_1418	721.096	735.99	-0.029495	0.79585	0.92381	FALSE	scpB	scpB||WP_011794559.1	SMC-Scp complex subunit ScpB
Aave_1419	2009.77	1371.13	0.55166	1.0974e-07	1.9946e-06	TRUE	AAVE_RS07005	WP_011794560.1	rRNA pseudouridine synthase
Aave_1420	1571.16	964.316	0.70426	2.6144e-09	5.9282e-08	TRUE	ndk	WP_011794561.1||ndk	nucleoside-diphosphate kinase
Aave_1421	1531.1	943.919	0.69783	4.4155e-10	1.127e-08	TRUE	rlmN	rlmN||WP_011794562.1	23S rRNA (adenine(2503)-C(2))-methyltransferase RlmN
Aave_1422	1389.02	1156.92	0.26378	0.014344	0.063569	FALSE	pilW	WP_011794563.1||pilW	type IV pilus biogenesis/stability protein PilW
Aave_1423	1684.34	1427.53	0.23866	0.021825	0.088264	FALSE	AAVE_RS07025	WP_011794564.1	DUF4115 domain-containing protein
Aave_1424	3238.35	2738.8	0.24172	0.016204	0.069954	FALSE	ispG	ispG||WP_011794565.1	flavodoxin-dependent (E)-4-hydroxy-3-methylbut-2-enyl-diphosphate synthase
Aave_1425	1510.41	1300.78	0.21556	0.043159	0.14845	FALSE	hisS	WP_046060880.1||hisS	histidine--tRNA ligase
Aave_1426	1309.83	1201	0.12514	0.24064	0.4779	FALSE	AAVE_RS07040	WP_011794567.1	tetratricopeptide repeat protein
Aave_1427	4360.19	3842.06	0.18251	0.066726	0.20138	FALSE	bamB	WP_011794568.1||bamB	outer membrane protein assembly factor BamB
Aave_1428	3802.39	3136.92	0.27756	0.0055118	0.029664	TRUE	AAVE_RS07050	WP_011794569.1	ribosome biogenesis GTPase Der
Aave_1429	953.3	839.292	0.18376	0.19036	0.40881	FALSE	hfq	hfq||WP_011794570.1	RNA chaperone Hfq
Aave_1430	3811.76	3630.29	0.070374	0.47737	0.71823	FALSE	hflX	WP_011794571.1||hflX	GTPase HflX
Aave_1431	4937.5	5533.27	-0.16435	0.094008	0.25619	FALSE	hflK	WP_017438085.1||hflK	FtsH protease activity modulator HflK
Aave_1432	2662.56	2863.41	-0.10492	0.31129	0.56264	FALSE	hflC	WP_011794573.1||hflC	protease modulator HflC
Aave_1433	1566.55	1499.14	0.063462	0.54571	0.77336	FALSE	AAVE_RS07075	WP_011794574.1	ATP phosphoribosyltransferase regulatory subunit
Aave_1434	1888.77	2001.57	-0.083687	0.40447	0.65622	FALSE	AAVE_RS07080	WP_011794575.1	adenylosuccinate synthase
Aave_1435	885.091	962.438	-0.12087	0.27454	0.51793	FALSE	AAVE_RS07085	WP_011794576.1	phosphoribosyltransferase
Aave_R0006	0	0	NA	NA	NA	NA	AAVE_RS07090	-	16S ribosomal RNA
Aave_R0007	0	0	NA	NA	NA	NA	AAVE_RS07095	-	tRNA-Ile
Aave_R0008	0	0	NA	NA	NA	NA	AAVE_RS07100	-	tRNA-Ala
Aave_R0009	0	0	NA	NA	NA	NA	AAVE_RS07105	-	23S ribosomal RNA
Aave_R0010	0	0	NA	NA	NA	NA	rrf	rrf	5S ribosomal RNA
Aave_1436	1013.76	722.982	0.48768	1.5442e-05	0.00018448	TRUE	AAVE_RS07115	WP_041827868.1	pseudouridine synthase
Aave_1437	4707.21	4154.22	0.18029	0.071098	0.21166	FALSE	AAVE_RS07120	WP_017438009.1	hypothetical protein
Aave_1438	3519.19	3030.02	0.21592	0.030103	0.1124	FALSE	AAVE_RS07125	WP_165843012.1	polysaccharide deacetylase family protein
Aave_1439	2052.79	2032.56	0.014292	0.88653	0.97169	FALSE	AAVE_RS07130	WP_011794580.1	sterol desaturase family protein
Aave_1440	981.281	989.309	-0.011756	0.89502	0.97337	FALSE	AAVE_RS07135	WP_081436437.1	EI24 domain-containing protein
Aave_1441	1730.17	2041.93	-0.23903	0.020335	0.083101	FALSE	AAVE_RS07140	WP_011794582.1	competence/damage-inducible protein A
Aave_1442	19525.1	15046.5	0.3759	8.423e-05	0.00084068	TRUE	glnA	glnA||WP_011794583.1	type I glutamate--ammonia ligase
Aave_1443	885.684	925.055	-0.062747	0.5826	0.80211	FALSE	AAVE_RS07150	WP_011794584.1	hypothetical protein
Aave_1444	1114.59	1323.69	-0.24804	0.021359	0.086982	FALSE	AAVE_RS07155	WP_041827869.1	two-component sensor histidine kinase
Aave_1445	2754.4	2794.12	-0.020656	0.85081	0.95307	FALSE	ntrC	WP_011794586.1||ntrC	nitrogen regulation protein NR(I)
Aave_1446	987.851	1368.3	-0.47002	0.0070899	0.036491	TRUE	AAVE_RS07165	WP_011794587.1	PA2169 family four-helix-bundle protein
Aave_1447	246.928	228.575	0.11142	0.49711	0.73319	FALSE	xth	WP_011794588.1||xth	exodeoxyribonuclease III
Aave_1448	118.511	105.571	0.16682	0.39915	0.65053	FALSE	AAVE_RS07175	WP_011794589.1	dihydrofolate reductase
Aave_1449	149.114	149.389	-0.0026607	1	1	FALSE	AAVE_RS07180	WP_011794590.1	DUF4337 domain-containing protein
Aave_1450	333.814	346.845	-0.055248	0.67261	0.85997	FALSE	AAVE_RS07185	WP_011794591.1	thymidylate synthase
Aave_1451	417.49	461.975	-0.14607	0.25419	0.49389	FALSE	AAVE_RS07190	WP_011794592.1	hypothetical protein
Aave_1452	1577.46	1571.45	0.0055127	0.96682	1	FALSE	AAVE_RS07195	WP_011794593.1	FAD-binding oxidoreductase
Aave_1453	151.928	156.244	-0.040414	0.82663	0.93969	FALSE	AAVE_RS07200	WP_011794594.1	DUF2069 domain-containing protein
Aave_1454	622.634	561.704	0.14857	0.21897	0.44979	FALSE	AAVE_RS07205	-	YihY family inner membrane protein
Aave_1455	624.684	679.485	-0.12131	0.31138	0.56264	FALSE	AAVE_RS07210	WP_011794596.1	FAD-dependent oxidoreductase
Aave_1456	2081.45	1924.21	0.11332	0.28167	0.52796	FALSE	hpnD	hpnD||WP_041827871.1	presqualene diphosphate synthase HpnD
Aave_R0011	0	0	NA	NA	NA	NA	AAVE_RS07220	-	tRNA-Gly
Aave_R0012	0	0	NA	NA	NA	NA	AAVE_RS07225	-	tRNA-Cys
Aave_R0013	0	0	NA	NA	NA	NA	AAVE_RS07230	-	tRNA-Gly
Aave_1457	17166.1	14931.1	0.20124	0.036575	0.13064	FALSE	lon	lon||WP_011794598.1	endopeptidase La
Aave_1458	6310.11	5544.83	0.18652	0.057216	0.18131	FALSE	clpX	WP_011794599.1||clpX	ATP-dependent Clp protease ATP-binding subunit ClpX
Aave_1459	5402.73	4367.8	0.30678	0.001853	0.012295	TRUE	clpP	clpP||WP_011794600.1	ATP-dependent Clp endopeptidase proteolytic subunit ClpP
Aave_1460	12343.7	7470.11	0.72457	1.16e-08	2.419e-07	TRUE	AAVE_RS07250	WP_011794601.1	trigger factor
Aave_R0014	0	0	NA	NA	NA	NA	AAVE_RS07255	-	tRNA-Leu
Aave_1461	1458.12	2582.22	-0.8245	1.5683e-15	7.1818e-14	TRUE	AAVE_RS07260	WP_011794602.1	efflux RND transporter permease subunit
Aave_1462	1536.14	2351.93	-0.61454	2.3757e-06	3.4144e-05	TRUE	AAVE_RS07265	WP_011794603.1	efflux RND transporter periplasmic adaptor subunit
Aave_1463	852.59	893.437	-0.067513	0.54185	0.7707	FALSE	hpnC	WP_081436500.1||hpnC	squalene synthase HpnC
Aave_1464	209.727	201.057	0.060907	0.72376	0.88904	FALSE	AAVE_RS07275	WP_011794605.1	hypothetical protein
Aave_1465	2786.92	1502.06	0.89172	0.098719	0.26526	FALSE	AAVE_RS07280	WP_011794606.1	type VI secretion system tube protein Hcp
Aave_1466	4166.21	4244.21	-0.026762	0.78329	0.91829	FALSE	AAVE_RS07285	WP_011794607.1	serine/threonine protein kinase
Aave_1467	1273.1	1213.32	0.069384	0.53816	0.76755	FALSE	AAVE_RS07290	WP_011794608.1	TssQ family T6SS-associated lipoprotein
Aave_1468	8279.03	7822.12	0.081902	0.40859	0.65993	FALSE	tagH	WP_011794609.1||tagH	type VI secretion system-associated FHA domain protein TagH
Aave_1469	1075.08	1001.11	0.10286	0.36897	0.6204	FALSE	AAVE_RS07300	WP_041827282.1	serine/threonine-protein phosphatase
Aave_1470	1285.26	1357.73	-0.079137	0.44867	0.69304	FALSE	tssJ	tssJ||WP_011794611.1	type VI secretion system lipoprotein TssJ
Aave_1471	3130.35	3203.96	-0.033533	0.71623	0.88484	FALSE	tssK	WP_011794612.1||tssK	type VI secretion system baseplate subunit TssK
Aave_1472	2290.36	2171.4	0.076951	0.47399	0.71566	FALSE	AAVE_RS07315	WP_085947483.1	DotU family type VI secretion system protein
Aave_1473	7248.7	6600.11	0.13523	0.17333	0.38404	FALSE	tssM	tssM||WP_011794614.1	type VI secretion system membrane subunit TssM
Aave_1474	1267.44	1170.9	0.1143	0.2906	0.53869	FALSE	tagF	tagF||WP_048857798.1	type VI secretion system-associated protein TagF
Aave_1475	3450.61	3363.25	0.036994	0.7263	0.89043	FALSE	tssA	WP_011794616.1||tssA	type VI secretion system protein TssA
Aave_1476	1140.9	996.18	0.1957	0.094655	0.25735	FALSE	tssB	WP_011794617.1||tssB	type VI secretion system contractile sheath small subunit
Aave_1477	6675.13	6013.29	0.15064	0.12704	0.31766	FALSE	tssC	WP_011794618.1||tssC	type VI secretion system contractile sheath large subunit
Aave_1478	1486.17	1407.61	0.078359	0.47678	0.71794	FALSE	AAVE_RS07345	WP_017438650.1	virulence protein SciE type
Aave_1479	489.209	409.204	0.25763	0.041597	0.14396	FALSE	tssE	WP_011794620.1||tssE	type VI secretion system baseplate subunit TssE
Aave_1480	2365.52	2125.5	0.15435	0.13613	0.33204	FALSE	tssF	tssF||WP_011794621.1	type VI secretion system baseplate subunit TssF
Aave_1481	847.805	749.506	0.17779	0.1289	0.32079	FALSE	tssG	WP_011794622.1||tssG	type VI secretion system baseplate subunit TssG
Aave_1482	3546.13	3182.1	0.15627	0.12482	0.3145	FALSE	tssH	WP_011794623.1||tssH	type VI secretion system ATPase TssH
Aave_R0015	0	0	NA	NA	NA	NA	AAVE_RS07370	-	tRNA-Leu
Aave_1483	2218.36	2114.08	0.069464	0.50171	0.73672	FALSE	AAVE_RS07375	WP_011794624.1	hypothetical protein
Aave_1484	429.629	471.279	-0.13349	0.29052	0.53869	FALSE	AAVE_RS07380	WP_041827872.1	M48 family metallopeptidase
Aave_1485	441.533	708.324	-0.68189	3.5433e-07	5.89e-06	TRUE	AAVE_RS07385	WP_011794626.1	xanthine dehydrogenase family protein molybdopterin-binding subunit
Aave_1486	102.97	200.168	-0.95899	1.6084e-05	0.00019117	TRUE	AAVE_RS07390	WP_011794627.1	xanthine dehydrogenase family protein subunit M
Aave_1487	80.3825	133.541	-0.73233	0.00024909	0.0021789	TRUE	paoA	paoA	aldehyde dehydrogenase iron-sulfur subunit
Aave_1488	801.706	774.162	0.050438	0.67206	0.85997	FALSE	murI	murI||WP_011794628.1	glutamate racemase
Aave_1489	5264.94	4925.8	0.096059	0.33255	0.58462	FALSE	AAVE_RS07405	WP_011794629.1	fumarate hydratase
Aave_1490	1608.76	1585.2	0.021281	0.83259	0.94351	FALSE	AAVE_RS07410	WP_041827873.1	EAL domain-containing protein
Aave_1491	920.145	406.802	1.1775	0.0032949	0.019674	TRUE	fumC	WP_011794631.1||fumC	class II fumarate hydratase
Aave_1492	156.563	175.582	-0.16541	0.38096	0.63359	FALSE	AAVE_RS07420	WP_011794632.1	DNA topoisomerase IB
Aave_1493	390.214	425.863	-0.12612	0.31195	0.56292	FALSE	AAVE_RS07425	WP_011794633.1	response regulator
Aave_1494	1036.3	1076.14	-0.054426	0.59905	0.81326	FALSE	AAVE_RS07430	WP_011794634.1	HAMP domain-containing protein
Aave_1495	1286.63	1304.27	-0.019643	0.8494	0.95292	FALSE	proX	WP_011794635.1||proX	glycine betaine/L-proline ABC transporter substrate-binding protein ProX
Aave_1496	1208.67	1428.54	-0.24113	0.05946	0.1854	FALSE	proW	proW||WP_046060294.1	glycine betaine/L-proline ABC transporter permease ProW
Aave_1497	1891.84	2284.84	-0.2723	0.036041	0.12936	FALSE	proV	proV||WP_011794637.1	glycine betaine/L-proline ABC transporter ATP-binding protein ProV
Aave_1498	133.599	129.017	0.050355	0.82085	0.93585	FALSE	AAVE_RS07450	WP_011794638.1	TIGR00645 family protein
Aave_1499	11293.3	9141.96	0.30489	0.0014792	0.010176	TRUE	acs	acs||WP_011794639.1	acetate--CoA ligase
Aave_1500	382.949	367.823	0.058141	0.66921	0.85876	FALSE	AAVE_RS07460	WP_011794640.1	hypothetical protein
Aave_1504	743.81	671.43	0.1477	0.19724	0.4187	FALSE	AAVE_RS07465	WP_011794643.1	c-type cytochrome
Aave_1505	143.052	131.914	0.11695	0.51948	0.75217	FALSE	AAVE_RS07470	WP_011794644.1	TIGR04438 family Trp-rich protein
Aave_1506	3315.23	3154.85	0.071534	0.48126	0.72058	FALSE	ilvD	WP_011794645.1||ilvD	dihydroxy-acid dehydratase
Aave_1507	2208.63	2179.64	0.01906	0.85151	0.95319	FALSE	bfr	bfr||WP_011794646.1	bacterioferritin
Aave_1508	1937.34	1936.27	0.0008017	0.98592	1	FALSE	AAVE_RS07485	WP_017438883.1	Fic family protein
Aave_1509	723.466	690.153	0.068009	0.58021	0.80016	FALSE	AAVE_RS07490	WP_011794648.1	prolipoprotein diacylglyceryl transferase
Aave_1510	696.279	1075.38	-0.62711	2.3198e-08	4.5914e-07	TRUE	AAVE_RS07495	WP_011794649.1	GntR family transcriptional regulator
Aave_1511	2687.45	3485.78	-0.37525	0.00016489	0.0015311	TRUE	AAVE_RS07500	WP_011794650.1	malonyl-CoA decarboxylase
Aave_1512	0	0	NA	NA	NA	NA	AAVE_RS07505	WP_011793809.1	IS110 family transposase
Aave_1513	2739.45	2185.44	0.32596	0.02201	0.088857	FALSE	AAVE_RS07510	WP_011794651.1	tripartite tricarboxylate transporter substrate binding protein
Aave_1514	660.07	506.087	0.38323	0.0066839	0.034767	TRUE	AAVE_RS07515	WP_011794652.1	enoyl-CoA hydratase/isomerase family protein
Aave_1515	2467.34	1910.51	0.369	0.0022977	0.014763	TRUE	AAVE_RS07520	WP_011794653.1	malonyl-CoA synthase
Aave_1516	152.308	143.297	0.087984	0.7745	0.91481	FALSE	AAVE_RS07525	WP_011794654.1	Fic family protein
Aave_1517	0	0	NA	NA	NA	NA	AAVE_RS07530	WP_085947463.1	IS3 family transposase
Aave_1519	15076.1	12354.3	0.28725	0.0025963	0.01617	TRUE	AAVE_RS07540	WP_011794656.1	universal stress protein
Aave_1521	53175.3	48822.3	0.12322	0.19098	0.40976	FALSE	AAVE_RS07550	WP_041827284.1	cation-translocating P-type ATPase
Aave_1522	0	0	NA	NA	NA	NA	ccoS	WP_011794659.1||ccoS	cbb3-type cytochrome oxidase assembly protein CcoS
Aave_1523	44610.4	36075	0.30638	0.0013368	0.0093336	TRUE	ccoN	ccoN||WP_011794660.1	cytochrome-c oxidase%2C cbb3-type subunit I
Aave_1524	17045.9	14457.7	0.23759	0.012527	0.057365	FALSE	ccoO	ccoO||WP_011794661.1	cytochrome-c oxidase%2C cbb3-type subunit II
Aave_1525	103.071	94.689	0.12237	0.68032	0.86485	FALSE	AAVE_RS07570	WP_011794662.1	CcoQ/FixQ family Cbb3-type cytochrome c oxidase assembly chaperone
Aave_1526	28744	24138.5	0.25192	0.028855	0.10887	FALSE	ccoP	WP_011794663.1||ccoP	cytochrome-c oxidase%2C cbb3-type subunit III
Aave_1527	21428.8	18554.2	0.2078	0.10331	0.27505	FALSE	ccoG	WP_017438767.1||ccoG	cytochrome c oxidase accessory protein CcoG
Aave_1528	1728.35	1665.78	0.053197	0.72943	0.89205	FALSE	AAVE_RS07585	WP_011794665.1	FixH family protein
Aave_1529	530.391	478.643	0.14811	0.49018	0.72622	FALSE	AAVE_RS07590	WP_011794666.1	hypothetical protein
Aave_1530	13601.6	12420.5	0.13106	0.17699	0.38925	FALSE	fnr	WP_011794667.1||fnr	fumarate/nitrate reduction transcriptional regulator Fnr
Aave_1531	31863.3	25766.4	0.30641	0.0014146	0.0097893	TRUE	hemN	hemN||WP_011794668.1	oxygen-independent coproporphyrinogen III oxidase
Aave_1532	8841.45	7984.98	0.14699	0.12396	0.3128	FALSE	AAVE_RS07605	WP_011794669.1	sulfite exporter TauE/SafE family protein
Aave_1533	7702.72	8156.77	-0.08263	0.38597	0.63864	FALSE	AAVE_RS07610	WP_011794670.1	HD-GYP domain-containing protein
Aave_1534	6166.26	6345.19	-0.041267	0.6658	0.85725	FALSE	AAVE_RS07615	WP_011794671.1	bifunctional diguanylate cyclase/phosphodiesterase
Aave_1535	660.825	709.487	-0.10251	0.3811	0.63359	FALSE	AAVE_RS07620	WP_011794672.1	cell division protein ZapA
Aave_1536	106.999	89.588	0.25622	0.21957	0.45061	FALSE	AAVE_RS07625	WP_011794673.1	hypothetical protein
Aave_1537	3465.52	3126.31	0.14861	0.29013	0.53843	FALSE	AAVE_RS07630	WP_041827286.1	TonB-dependent receptor
Aave_1538	1947.95	1453	0.42292	0.010513	0.050418	FALSE	AAVE_RS07635	WP_041827878.1	cobyrinate a%2Cc-diamide synthase
Aave_1539	1044.41	780.466	0.42028	0.0015862	0.010816	TRUE	AAVE_RS07640	WP_011794676.1	bifunctional adenosylcobinamide kinase/adenosylcobinamide-phosphate guanylyltransferase
Aave_1540	1065.9	779.919	0.45067	4.8281e-05	0.00051606	TRUE	AAVE_RS07645	WP_011794677.1	ABC transporter substrate-binding protein
Aave_1541	1079.78	790.898	0.44917	0.0014528	0.010024	TRUE	AAVE_RS07650	WP_011794678.1	iron ABC transporter permease
Aave_1542	401.642	297.57	0.43268	0.069403	0.20767	FALSE	AAVE_RS07655	WP_011794679.1	ABC transporter ATP-binding protein
Aave_1543	381.146	292.756	0.38065	0.0052125	0.028311	TRUE	cobO	cobO||WP_011794680.1	cob(I)yrinic acid a%2Cc-diamide adenosyltransferase
Aave_1544	516.718	435.825	0.24563	0.053485	0.17263	FALSE	bluB	WP_011794681.1||bluB	5%2C6-dimethylbenzimidazole synthase
Aave_1545	476.805	359.114	0.40896	0.028282	0.10766	FALSE	cobD	cobD||WP_011794682.1	cobalamin biosynthesis protein CobD
Aave_1546	437.416	347.631	0.33145	0.010795	0.051296	FALSE	AAVE_RS07675	WP_011794683.1	aminotransferase class I/II-fold pyridoxal phosphate-dependent enzyme
Aave_1547	211.183	226.952	-0.1039	0.48413	0.72244	FALSE	AAVE_RS07680	WP_041827880.1	hypothetical protein
Aave_1548	124.503	152.62	-0.29377	0.098077	0.2642	FALSE	AAVE_RS07685	WP_041827288.1	hypothetical protein
Aave_1549	592.072	583.659	0.020647	0.88646	0.97169	FALSE	AAVE_RS07690	WP_011794686.1	hypothetical protein
Aave_1550	82.84	80.6576	0.038518	0.89351	0.97295	FALSE	AAVE_RS07695	WP_011794687.1	DUF3037 domain-containing protein
Aave_1551	74.4842	97.9577	-0.39523	0.13845	0.33594	FALSE	AAVE_RS07700	WP_011794688.1	SDR family oxidoreductase
Aave_1552	1075.61	1115.51	-0.052553	0.61555	0.82292	FALSE	AAVE_RS07705	WP_011794689.1	cobyric acid synthase
Aave_1553	533.644	613.784	-0.20185	0.090129	0.24852	FALSE	cobT	cobT||WP_011794690.1	nicotinate-nucleotide--dimethylbenzimidazole phosphoribosyltransferase
Aave_1554	44.508	123.278	-1.4698	7.907e-06	9.9821e-05	TRUE	AAVE_RS07715	WP_011794691.1	hypothetical protein
Aave_1555	70.473	158.891	-1.1729	1.9358e-09	4.4763e-08	TRUE	AAVE_RS07720	WP_011794692.1	hypothetical protein
Aave_1556	20.7129	28.632	-0.4671	0.22032	0.45156	FALSE	AAVE_RS07725	-	Asp/Glu racemase
Aave_1557	0	0	NA	NA	NA	NA	AAVE_RS07730	WP_011794694.1	IS5 family transposase
Aave_1559	589.776	721.08	-0.28999	0.013317	0.060044	FALSE	AAVE_RS07735	WP_011794696.1	MFS transporter
Aave_1560	2415.91	2132.63	0.17993	0.079109	0.22698	FALSE	AAVE_RS07740	WP_011794697.1	TerB family tellurite resistance protein
Aave_1561	401.858	446.548	-0.15213	0.24093	0.47828	FALSE	AAVE_RS07745	WP_011794698.1	GNAT family N-acetyltransferase
Aave_1562	261.361	262.685	-0.0072892	0.95151	1	FALSE	nth	nth||WP_017439002.1	endonuclease III
Aave_1563	4266.66	4732.27	-0.14943	0.12483	0.3145	FALSE	AAVE_RS07755	WP_011794700.1	PLP-dependent aminotransferase family protein
Aave_1564	65.6468	53.9625	0.28277	0.26615	0.50804	FALSE	AAVE_RS07760	WP_011794701.1	SlyX family protein
Aave_1565	1628.26	2038.89	-0.32445	0.0018042	0.012093	TRUE	AAVE_RS07765	WP_011794702.1	aldo/keto reductase
Aave_1566	654.547	534.516	0.29226	0.029269	0.10987	FALSE	AAVE_RS07770	WP_011794703.1	hypothetical protein
Aave_1567	604.122	630.025	-0.060569	0.60377	0.81748	FALSE	AAVE_RS07775	WP_011794704.1	DEAD/DEAH box helicase
Aave_1568	147.941	143.018	0.048825	0.77072	0.91302	FALSE	AAVE_RS07780	WP_011794705.1	translation initiation factor Sui1
Aave_1569	24.4691	28.936	-0.24191	0.74872	0.89938	FALSE	AAVE_RS07785	WP_011794706.1	DUF3820 family protein
Aave_1570	127.943	120.574	0.085579	0.66577	0.85725	FALSE	AAVE_RS07790	WP_011794707.1	group III truncated hemoglobin
Aave_1571	597.021	571.871	0.062091	0.62223	0.82711	FALSE	ytfE	WP_011794708.1||ytfE	iron-sulfur cluster repair protein YtfE
Aave_1572	169.46	153.445	0.14322	0.41674	0.66641	FALSE	AAVE_RS07800	WP_011794709.1	Rrf2 family transcriptional regulator
Aave_1573	291.022	335.944	-0.20709	0.12423	0.31333	FALSE	argP	argP||WP_011794710.1	HTH-type transcriptional regulator ArgP
Aave_1574	444.793	1472.84	-1.7274	3.0608e-50	1.7871e-47	TRUE	AAVE_RS07810	WP_011794711.1	LysE family transporter
Aave_1575	205.905	183.708	0.16456	0.31213	0.56292	FALSE	AAVE_RS07815	WP_011794712.1	ABC transporter substrate-binding protein
Aave_1576	109.887	121.188	-0.14123	0.47637	0.71755	FALSE	serB	serB||WP_011794713.1	phosphoserine phosphatase SerB
Aave_1577	206.242	253.411	-0.29714	0.045898	0.15535	FALSE	AAVE_RS07825	WP_041827289.1	helix-turn-helix transcriptional regulator
Aave_1578	273.948	317.217	-0.21156	0.13813	0.33534	FALSE	AAVE_RS07830	WP_011794715.1	tannase/feruloyl esterase family alpha/beta hydrolase
Aave_1579	603.6	641.223	-0.087232	0.53457	0.76607	FALSE	AAVE_RS07835	WP_011794716.1	hypothetical protein
Aave_1580	5530.94	4831.85	0.19495	0.046565	0.15689	FALSE	mfd	WP_011794717.1||mfd	transcription-repair coupling factor
Aave_1581	350.671	301.894	0.21608	0.1159	0.29795	FALSE	AAVE_RS07845	WP_081436440.1	2-C-methyl-D-erythritol 4-phosphate cytidylyltransferase
Aave_1582	262.623	240.736	0.12554	0.39158	0.64449	FALSE	AAVE_RS07850	WP_011794719.1	2-C-methyl-D-erythritol 2%2C4-cyclodiphosphate synthase
Aave_1583	1075.56	1189.94	-0.1458	0.1692	0.37905	FALSE	AAVE_RS07855	WP_011794720.1	sensor histidine kinase
Aave_1584	873.88	989.862	-0.17979	0.10076	0.26956	FALSE	ompR	ompR||WP_011794721.1	two-component system response regulator OmpR
Aave_1585	1537.29	1639.47	-0.092844	0.36486	0.6166	FALSE	AAVE_RS07865	WP_011794722.1	SIMPL domain-containing protein
Aave_1586	2000.08	2552.58	-0.3519	0.00065337	0.0050113	TRUE	AAVE_RS07870	WP_011794723.1	3-hydroxybutyrate dehydrogenase
Aave_1587	3303.57	3125.65	0.079872	0.43033	0.67827	FALSE	AAVE_RS07875	WP_041827290.1	alpha/beta hydrolase
Aave_1588	4992.41	5137.56	-0.041348	0.67926	0.86485	FALSE	AAVE_RS07880	WP_011794725.1	bifunctional (p)ppGpp synthetase/guanosine-3'%2C5'-bis(diphosphate) 3'-pyrophosphohydrolase
Aave_R0016	0	0	NA	NA	NA	NA	AAVE_RS07885	-	tRNA-Val
Aave_1592	220.569	251.456	-0.18908	0.20704	0.43269	FALSE	AAVE_RS07900	WP_011794727.1	IPTL-CTERM sorting domain-containing protein
Aave_1593	246.008	269.313	-0.13058	0.39413	0.64618	FALSE	AAVE_RS07905	WP_011794728.1	OsmC family protein
-	0	0.668199	#NAME?	0.69774	0.87531	FALSE	AAVE_RS07910	WP_017438687.1	hypothetical protein
Aave_1595	61.9097	99.4615	-0.68397	0.0019851	0.01306	TRUE	AAVE_RS07915	WP_085947464.1	type 1 glutamine amidotransferase
Aave_1596	713.576	915.472	-0.35945	0.01537	0.067098	FALSE	AAVE_RS07920	WP_011794731.1	hypothetical protein
Aave_1597	1407.36	1555.8	-0.14467	0.17914	0.39248	FALSE	phaR	phaR||WP_011794732.1	polyhydroxyalkanoate synthesis repressor PhaR
Aave_1599	77.4807	117.462	-0.60029	0.0037126	0.021596	TRUE	AAVE_RS07930	WP_011794734.1	hypothetical protein
Aave_1600	22.712	32.3294	-0.50939	0.2348	0.47051	FALSE	AAVE_RS07935	WP_011794735.1	DUF4406 domain-containing protein
Aave_1601	746.735	1140.16	-0.61057	3.8721e-08	7.4737e-07	TRUE	AAVE_RS07940	WP_011794736.1	ParB/RepB/Spo0J family partition protein
Aave_1602	15.8216	19.2025	-0.27939	0.58641	0.80397	FALSE	AAVE_RS07945	WP_011794737.1	hypothetical protein
Aave_1603	14.2263	22.3277	-0.65028	0.14136	0.34001	FALSE	AAVE_RS07950	WP_041827292.1	hypothetical protein
-	0	4.38745	#NAME?	0.053474	0.17263	FALSE	AAVE_RS07955	WP_133246162.1	hypothetical protein
Aave_1605	239.446	278.191	-0.21637	0.14225	0.34127	FALSE	AAVE_RS07960	WP_041827295.1	hypothetical protein
Aave_1606	152.013	239.52	-0.65595	3.8581e-05	0.00042403	TRUE	AAVE_RS07965	WP_133246163.1	hypothetical protein
-	8.41964	17.002	-1.0139	0.057922	0.18219	FALSE	AAVE_RS07970	WP_041827298.1	hypothetical protein
Aave_1607	2341.95	2427.74	-0.051903	0.60111	0.8155	FALSE	AAVE_RS07975	WP_116722690.1	peptidase S24/S26A/S26B
Aave_1608	215.903	234.46	-0.11896	0.46047	0.70336	FALSE	AAVE_RS07980	WP_011794743.1	hypothetical protein
Aave_1609	213.973	201.435	0.087112	0.58468	0.80301	FALSE	AAVE_RS07985	WP_011794744.1	hypothetical protein
Aave_1611	32.4668	47.1388	-0.53795	0.072259	0.21353	FALSE	AAVE_RS07995	WP_011794746.1	hypothetical protein
Aave_1612	738.259	1019.39	-0.46551	3.055e-05	0.00034138	TRUE	AAVE_RS08000	WP_011794747.1	virulence-associated E family protein
-	27.3015	39.3095	-0.5259	0.23211	0.46706	FALSE	AAVE_RS08005	WP_133246164.1	hypothetical protein
Aave_1613	24.314	40.1185	-0.72248	0.028592	0.1083	FALSE	AAVE_RS08010	WP_049762148.1	hypothetical protein
Aave_1614	15.2648	29.603	-0.95553	0.01665	0.071334	FALSE	AAVE_RS08015	WP_049762247.1	holin
Aave_1615	97.2771	211.951	-1.1236	0.0054342	0.029345	TRUE	AAVE_RS08020	WP_011794750.1	phage terminase small subunit P27 family
Aave_1616	382.342	896.424	-1.2293	0.0015398	0.010527	TRUE	AAVE_RS08025	WP_041827300.1	terminase large subunit
Aave_1617	245.928	545.403	-1.1491	0.002303	0.014776	TRUE	AAVE_RS08030	WP_011794752.1	phage portal protein
Aave_1618	278.228	689.258	-1.3088	3.7189e-06	5.0941e-05	TRUE	AAVE_RS08035	WP_011794753.1	S49 family peptidase
Aave_1619	1037.84	2834.78	-1.4496	1.9763e-05	0.00022906	TRUE	AAVE_RS08040	WP_011794754.1	phage major capsid protein
Aave_1620	142.846	346.041	-1.2765	0.00021813	0.0019557	TRUE	AAVE_RS08045	WP_011794755.1	hypothetical protein
Aave_1621	216.424	479.841	-1.1487	0.0006089	0.0047561	TRUE	AAVE_RS08050	WP_011794756.1	hypothetical protein
Aave_1622	210.542	256.359	-0.28406	0.090639	0.24941	FALSE	AAVE_RS08055	WP_011794757.1	phage head closure protein
Aave_1624	48.572	95.8023	-0.97993	0.00017864	0.0016266	TRUE	AAVE_RS08065	WP_011794759.1	DUF3168 domain-containing protein
Aave_1625	292.407	853.298	-1.5451	1.4452e-05	0.00017398	TRUE	AAVE_RS08070	WP_041827302.1	hypothetical protein
Aave_1626	182.085	391.168	-1.1032	0.00039826	0.0033101	TRUE	AAVE_RS08075	WP_011794761.1	phage tail assembly chaperone
Aave_1627	47.4542	95.2818	-1.0057	1.8791e-05	0.00021889	TRUE	AAVE_RS08080	WP_116212562.1	DUF1799 domain-containing protein
Aave_1628	2424.35	3476.09	-0.51987	0.016661	0.071334	FALSE	AAVE_RS08085	WP_011794763.1	phage tail length tape measure family protein
Aave_1629	71.8696	134.718	-0.90648	0.0062904	0.033126	TRUE	AAVE_RS08090	WP_011794764.1	carbohydrate-binding protein
Aave_1632	0	0.641169	#NAME?	0.70267	0.87777	FALSE	AAVE_RS08105	WP_011794767.1	hypothetical protein
Aave_1633	2.41431	7.89688	-1.7097	0.053528	0.17263	FALSE	AAVE_RS08110	WP_011794768.1	hypothetical protein
Aave_1634	0	0	NA	NA	NA	NA	AAVE_RS08115	WP_011794769.1	hypothetical protein
Aave_1635	12.5042	34.031	-1.4444	0.00028787	0.0024672	TRUE	AAVE_RS08120	WP_011794770.1	hypothetical protein
-	0	0	NA	NA	NA	NA	AAVE_RS08125	WP_041827305.1	hypothetical protein
-	25.5906	43.83	-0.77631	0.10767	0.28365	FALSE	AAVE_RS08130	WP_041827307.1	hypothetical protein
Aave_1637	51.6353	61.3595	-0.24893	0.34106	0.59377	FALSE	AAVE_RS08135	WP_011794772.1	hypothetical protein
Aave_1638	47.9759	85.4141	-0.83216	0.016846	0.072057	FALSE	AAVE_RS08140	WP_011794773.1	DNA adenine methylase
Aave_1639	268.918	276.813	-0.041747	0.83993	0.94817	FALSE	AAVE_RS08145	WP_011794774.1	hypothetical protein
Aave_1640	21.9567	18.1965	0.271	0.56592	0.79084	FALSE	AAVE_RS08150	WP_011794775.1	hypothetical protein
-	63.585	58.8414	0.11185	0.70385	0.87777	FALSE	AAVE_RS08155	WP_046060134.1	hypothetical protein
Aave_1642	136.538	144.415	-0.080911	0.6662	0.85725	FALSE	AAVE_RS08160	WP_011794777.1	hypothetical protein
Aave_1643	32.7928	31.6216	0.052469	0.93626	0.99489	FALSE	AAVE_RS08165	WP_011794778.1	hypothetical protein
Aave_1644	411.415	403.994	0.026261	0.84347	0.95005	FALSE	AAVE_RS08170	WP_116212415.1	recombinase family protein
Aave_1645	1764.32	1374.97	0.35971	0.00065667	0.0050135	TRUE	rimO	WP_011794780.1||rimO	30S ribosomal protein S12 methylthiotransferase RimO
Aave_1646	465.824	322.458	0.53067	7.6476e-05	0.00076986	TRUE	AAVE_RS08180	WP_011794781.1	MFS transporter
Aave_1648	2105.14	974.264	1.1115	1.8441e-12	5.9406e-11	TRUE	efp	efp||WP_011794783.1	elongation factor P
Aave_1649	166.131	172.283	-0.05246	0.77448	0.91481	FALSE	earP	earP||WP_011794784.1	elongation factor P maturation arginine rhamnosyltransferase EarP
Aave_1650	179.107	134.095	0.41757	0.014459	0.063773	FALSE	AAVE_RS08200	WP_011794785.1	LysR family transcriptional regulator
Aave_1651	280.54	131.299	1.0953	0.0075238	0.038257	TRUE	AAVE_RS08205	WP_041827898.1	CoA transferase
Aave_1652	318.636	89.2371	1.8362	0.0014557	0.010029	TRUE	AAVE_RS08210	WP_011794787.1	hydroxymethylglutaryl-CoA lyase
Aave_1653	289.824	76.2969	1.9255	5.9495e-05	0.00061483	TRUE	AAVE_RS08215	WP_011794788.1	tripartite tricarboxylate transporter substrate binding protein
Aave_1654	479.665	149.287	1.6839	0.0022563	0.014552	TRUE	AAVE_RS08220	WP_011794789.1	tripartite tricarboxylate transporter substrate binding protein
Aave_1655	346.354	236.086	0.55293	0.00033359	0.002828	TRUE	AAVE_RS08225	WP_011794790.1	MurR/RpiR family transcriptional regulator
Aave_1656	233.317	176.352	0.40383	0.014903	0.065426	FALSE	AAVE_RS08230	WP_011794791.1	isoaspartyl peptidase/L-asparaginase
Aave_1657	1025.55	780.262	0.39436	0.0006857	0.0051911	TRUE	AAVE_RS08235	WP_011794792.1	dipeptide ABC transporter ATP-binding protein
Aave_1658	1556.36	1095.5	0.50658	1.9981e-06	2.9166e-05	TRUE	gsiB	WP_011794793.1||gsiB	glutathione ABC transporter substrate-binding protein GsiB
Aave_1659	168.767	117.441	0.5231	0.0032929	0.019674	TRUE	gsiC	gsiC||WP_011794794.1	glutathione ABC transporter permease GsiC
Aave_1660	256.734	165.548	0.63302	0.00062883	0.004871	TRUE	gsiD	gsiD||WP_011794795.1	glutathione ABC transporter permease GsiD
Aave_1661	275.004	199.678	0.46177	0.0023415	0.014921	TRUE	AAVE_RS08255	WP_011794796.1	P1 family peptidase
Aave_1662	299.307	222.304	0.42909	0.0032722	0.019646	TRUE	AAVE_RS08260	WP_011794797.1	M55 family metallopeptidase
Aave_1663	369.517	360.784	0.034503	0.78811	0.92002	FALSE	AAVE_RS08265	WP_041827309.1	aspartate/glutamate racemase family protein
Aave_1664	1699.78	1393.96	0.28616	0.0066748	0.034758	TRUE	uvrC	uvrC||WP_011794799.1	excinuclease ABC subunit UvrC
Aave_1665	1015.72	886.717	0.19596	0.080538	0.22981	FALSE	pgsA	WP_011794800.1||pgsA	CDP-diacylglycerol--glycerol-3-phosphate 3-phosphatidyltransferase
Aave_1666	533.169	378.037	0.49606	0.0070936	0.036491	TRUE	AAVE_RS08280	WP_011794801.1	HU family DNA-binding protein
Aave_R0017	0	0	NA	NA	NA	NA	AAVE_RS08285	-	tRNA-Val
Aave_1667	1260.4	1058.44	0.25195	0.020155	0.082523	FALSE	AAVE_RS08290	WP_011794802.1	site-specific integrase
Aave_1668	28.6079	29.4545	-0.042071	0.94083	0.99719	FALSE	AAVE_RS08295	WP_011794803.1	hypothetical protein
Aave_1669	29.6216	32.5123	-0.13434	0.69674	0.87531	FALSE	AAVE_RS08300	WP_011794804.1	hypothetical protein
-	12.4624	8.74074	0.51176	0.41494	0.66558	FALSE	AAVE_RS08305	-	hypothetical protein
Aave_1671	0.346354	0	Inf	0.99378	1	FALSE	AAVE_RS08310	WP_011794806.1	hypothetical protein
Aave_1672	12.7721	15.9027	-0.31627	0.61394	0.82159	FALSE	AAVE_RS08315	WP_011794807.1	phage Gp37/Gp68 family protein
Aave_1673	0.325484	0	Inf	0.99378	1	FALSE	AAVE_RS08320	WP_011794808.1	hypothetical protein
Aave_1674	17.884	14.6531	0.28746	0.57992	0.8	FALSE	AAVE_RS08325	WP_011794809.1	Lar family restriction alleviation protein
Aave_1675	0	0	NA	NA	NA	NA	AAVE_RS08330	WP_011794810.1	hypothetical protein
Aave_1676	0.346354	0.978745	-1.4987	0.77257	0.91448	FALSE	AAVE_RS08335	WP_011794811.1	hypothetical protein
Aave_1677	64.4874	62.1098	0.054196	0.84075	0.94817	FALSE	AAVE_RS08340	WP_011794812.1	hypothetical protein
Aave_1678	0.325484	0	Inf	0.99378	1	FALSE	AAVE_RS08345	WP_011794813.1	hypothetical protein
Aave_1679	4.67183	4.27211	0.12904	0.97035	1	FALSE	AAVE_RS08350	WP_011794814.1	hypothetical protein
-	0	0	NA	NA	NA	NA	AAVE_RS08355	WP_017438801.1	hypothetical protein
Aave_1680	36.3726	40.4902	-0.15472	0.65295	0.84883	FALSE	AAVE_RS08360	WP_011794815.1	DNA cytosine methyltransferase
Aave_1681	112.256	143.51	-0.35435	0.056367	0.17923	FALSE	AAVE_RS08365	WP_011794816.1	YfdQ family protein
Aave_1682	13.7267	25.4927	-0.89311	0.25357	0.49311	FALSE	AAVE_RS08370	WP_041827311.1	hypothetical protein
Aave_1683	2.70875	2.67306	0.019138	1	1	FALSE	AAVE_RS08375	WP_011794818.1	hypothetical protein
Aave_1684	157.884	158.945	-0.0096621	0.9633	1	FALSE	AAVE_RS08380	WP_011794819.1	DNA methylase N-4
-	1.95291	0.668199	1.5473	0.6362	0.83637	FALSE	AAVE_RS08385	WP_017438169.1	hypothetical protein
Aave_1685	10.1255	7.52611	0.42801	0.5409	0.76958	FALSE	AAVE_RS08390	WP_011794820.1	hypothetical protein
-	41.1742	43.4667	-0.078169	0.79997	0.9258	FALSE	AAVE_RS08395	WP_017438171.1	hypothetical protein
Aave_1687	4.05751	5.31882	-0.39051	0.74485	0.89809	FALSE	AAVE_RS08410	WP_011794822.1	helix-turn-helix domain-containing protein
Aave_1689	2.73471	1.61991	0.75547	0.69182	0.87105	FALSE	AAVE_RS08415	WP_011794824.1	hypothetical protein
Aave_1690	66.1356	59.5037	0.15245	0.59102	0.80739	FALSE	AAVE_RS08420	WP_011794825.1	phage regulatory protein/antirepressor Ant
-	11.5384	17.1778	-0.5741	0.26092	0.50154	FALSE	AAVE_RS08425	-	helix-turn-helix domain-containing protein
Aave_1692	25.2391	21.666	0.22023	0.58567	0.80345	FALSE	AAVE_RS08430	WP_011794827.1	hypothetical protein
Aave_1693	35.602	41.5573	-0.22314	0.48666	0.72372	FALSE	AAVE_RS08435	WP_011794828.1	hypothetical protein
Aave_1694	4.3723	4.38745	-0.00499	1	1	FALSE	AAVE_RS08440	WP_011794829.1	hypothetical protein
Aave_1695	0.650968	1.95723	-1.5882	0.50662	0.74113	FALSE	AAVE_RS08445	WP_011794830.1	hypothetical protein
Aave_1696	9.72158	10.8331	-0.15619	0.85934	0.95832	FALSE	AAVE_RS08450	WP_011794831.1	DUF968 domain-containing protein
Aave_1697	19.5181	20.2554	-0.053499	0.93836	0.99589	FALSE	AAVE_RS08455	WP_011794832.1	hypothetical protein
Aave_1698	16.8912	18.6219	-0.14073	0.77713	0.91596	FALSE	AAVE_RS08460	WP_011794833.1	terminase small subunit
Aave_1699	80.8184	85.1526	-0.075368	0.74617	0.89875	FALSE	AAVE_RS08465	WP_046060140.1	terminase
Aave_1700	344.775	325.036	0.085054	0.54838	0.77567	FALSE	AAVE_RS08470	WP_011794835.1	hypothetical protein
Aave_1701	661.116	632.158	0.064617	0.57756	0.799	FALSE	AAVE_RS08475	WP_011794836.1	hypothetical protein
Aave_1702	12.7879	24.8247	-0.957	0.028165	0.10739	FALSE	AAVE_RS08480	WP_011794837.1	hypothetical protein
Aave_1703	35.685	51.7892	-0.53733	0.06467	0.19717	FALSE	AAVE_RS08485	WP_011794838.1	DUF4043 family protein
Aave_1704	10.5502	17.3053	-0.71394	0.16063	0.36838	FALSE	AAVE_RS08490	WP_011794839.1	hypothetical protein
Aave_1706	24.776	34.3618	-0.47187	0.16762	0.37715	FALSE	AAVE_RS08500	WP_011794841.1	hypothetical protein
Aave_1707	24.9599	26.1343	-0.066333	0.88316	0.97065	FALSE	AAVE_RS08505	WP_011794842.1	glycosyltransferase family 2 protein
Aave_1708	227.826	223.061	0.030495	0.8306	0.94242	FALSE	AAVE_RS08510	WP_011794843.1	hypothetical protein
Aave_1709	100.028	104.422	-0.062011	0.77043	0.91291	FALSE	AAVE_RS08515	WP_133246166.1	hypothetical protein
Aave_1710	40.6456	47.2881	-0.21838	0.47869	0.71873	FALSE	AAVE_RS08520	WP_011794845.1	hypothetical protein
Aave_1711	278.689	262.511	0.086278	0.56754	0.79181	FALSE	AAVE_RS08525	WP_011794846.1	hypothetical protein
Aave_1713	51.3751	44.9382	0.19313	0.50421	0.73898	FALSE	AAVE_RS08535	WP_011794848.1	hypothetical protein
Aave_1714	258.668	269.389	-0.058593	0.69821	0.87531	FALSE	AAVE_RS08540	WP_011794849.1	hypothetical protein
Aave_1715	312.236	335.289	-0.10277	0.45479	0.69848	FALSE	AAVE_RS08545	WP_011794850.1	hypothetical protein
Aave_1717	365.419	395.685	-0.1148	0.38061	0.63358	FALSE	AAVE_RS08560	WP_011794852.1	Arc family DNA-binding protein
-	0.341269	0	Inf	0.99378	1	FALSE	AAVE_RS08565	WP_017438724.1	toxin-antitoxin system HicB family antitoxin
Aave_1718	278.007	249.747	0.15465	0.27923	0.5248	FALSE	AAVE_RS08570	WP_011794853.1	hypothetical protein
Aave_1719	870.306	846.513	0.039991	0.7313	0.89211	FALSE	AAVE_RS08575	WP_011794854.1	hypothetical protein
Aave_1722	25.0068	26.992	-0.11021	0.80373	0.92765	FALSE	AAVE_RS08590	WP_011794857.1	hypothetical protein
Aave_1723	14.0949	20.1544	-0.51592	0.28448	0.5318	FALSE	AAVE_RS08595	WP_017438284.1	DUF2190 family protein
Aave_1724	32.152	31.9187	0.010508	1	1	FALSE	AAVE_RS08600	WP_011794859.1	hypothetical protein
Aave_1726	18.157	32.196	-0.82636	0.029986	0.11205	FALSE	AAVE_RS08605	WP_017438283.1	DUF4376 domain-containing protein
Aave_1727	36.4617	41.4834	-0.18615	0.56878	0.79282	FALSE	AAVE_RS08610	WP_011794862.1	hypothetical protein
Aave_1728	16.2464	16.5153	-0.023688	0.97245	1	FALSE	AAVE_RS08615	WP_011794863.1	hypothetical protein
Aave_1729	27.6213	32.7826	-0.24715	0.4916	0.72759	FALSE	AAVE_RS08620	WP_017438281.1	endolysin
-	2.34661	1.93689	0.27684	0.97324	1	FALSE	AAVE_RS08625	WP_020379880.1	hypothetical protein
Aave_1730	7.4951	6.85069	0.1297	0.95132	1	FALSE	AAVE_RS08630	WP_011794865.1	hypothetical protein
Aave_1731	1.32281	5.62911	-2.0893	0.075667	0.22049	FALSE	AAVE_RS08635	WP_011794866.1	hypothetical protein
-	8.45121	10.5089	-0.31438	0.64998	0.84735	FALSE	AAVE_RS08640	-	hypothetical protein
Aave_1733	3503.37	2697.7	0.37701	0.00048828	0.0039596	TRUE	AAVE_RS08645	WP_011794868.1	SurA N-terminal domain-containing protein
Aave_R0018	0	0	NA	NA	NA	NA	AAVE_RS08650	-	tRNA-His
Aave_1734	75.7039	84.2476	-0.15427	0.48689	0.72382	FALSE	AAVE_RS08655	WP_011794869.1	tyrosine-type recombinase/integrase
Aave_1735	0.346354	1.95054	-2.4936	0.32339	0.57545	FALSE	AAVE_RS08660	WP_011794870.1	DUF4224 domain-containing protein
Aave_1736	0.992238	1.32971	-0.42235	1	1	FALSE	AAVE_RS08665	WP_011794871.1	hypothetical protein
Aave_1737	120.528	122.006	-0.017586	0.93564	0.99485	FALSE	AAVE_RS08670	WP_041827317.1	hypothetical protein
-	1.98448	1.30268	0.60728	0.81573	0.93289	FALSE	AAVE_RS08675	WP_041827319.1	hypothetical protein
-	0	0.647861	#NAME?	0.70143	0.87674	FALSE	AAVE_RS08680	WP_041827320.1	hypothetical protein
Aave_1738	17.3971	15.2943	0.18586	0.72624	0.89043	FALSE	AAVE_RS08685	WP_011794873.1	hypothetical protein
Aave_1739	11.5531	11.9874	-0.053237	0.99891	1	FALSE	AAVE_RS08690	WP_011794874.1	hypothetical protein
Aave_1740	90.7121	108.923	-0.26394	0.19118	0.41001	FALSE	AAVE_RS08695	WP_011794875.1	DNA cytosine methyltransferase
Aave_1741	13.5275	16.3347	-0.27205	0.70588	0.87936	FALSE	AAVE_RS08700	WP_011794876.1	hypothetical protein
Aave_1742	358.146	392.097	-0.13066	0.55184	0.77856	FALSE	AAVE_RS08705	WP_041827321.1	hypothetical protein
Aave_1743	152.31	152.958	-0.0061246	0.98413	1	FALSE	AAVE_RS08710	WP_011794878.1	YfdQ family protein
Aave_1744	8.709	17.1914	-0.98111	0.07084	0.21103	FALSE	AAVE_RS08715	WP_116212558.1	hypothetical protein
Aave_1745	4.71918	3.91446	0.26973	0.85984	0.95832	FALSE	AAVE_RS08720	WP_011794880.1	hypothetical protein
Aave_1746	72.4399	68.2499	0.085958	0.78441	0.91829	FALSE	AAVE_RS08725	WP_011794881.1	DNA methylase N-4
-	1.65899	1.28234	0.37153	0.97783	1	FALSE	AAVE_RS08730	WP_041827323.1	hypothetical protein
Aave_1748	7.43249	7.22868	0.040113	1	1	FALSE	AAVE_RS08735	WP_011794883.1	hypothetical protein
Aave_1749	531.075	473.777	0.16471	0.18132	0.39512	FALSE	AAVE_RS08740	WP_041827326.1	hypothetical protein
Aave_1750	1591.74	1675.56	-0.074038	0.47031	0.71435	FALSE	AAVE_RS08745	WP_011794885.1	helix-turn-helix domain-containing protein
Aave_1751	7.52212	6.85738	0.13348	0.95135	1	FALSE	AAVE_RS08750	WP_011794886.1	helix-turn-helix domain-containing protein
Aave_1752	0.650968	2.60535	-2.0008	0.30337	0.55374	FALSE	AAVE_RS08755	WP_011794887.1	hypothetical protein
Aave_1753	17.1699	18.5142	-0.10875	0.87499	0.96707	FALSE	AAVE_RS08760	WP_011794888.1	hypothetical protein
-	8.83369	9.13907	-0.04903	0.98305	1	FALSE	AAVE_RS08765	WP_041827327.1	hypothetical protein
-	259.552	280.845	-0.11375	0.46332	0.70653	FALSE	AAVE_RS08770	WP_041827328.1	hypothetical protein
Aave_1756	4.95557	5.53463	-0.15944	0.95446	1	FALSE	AAVE_RS08775	WP_011794891.1	hypothetical protein
Aave_1759	13.2386	20.2688	-0.61451	0.17781	0.39048	FALSE	AAVE_RS08790	WP_011794894.1	hypothetical protein
Aave_1760	78.7318	72.8007	0.11299	0.69954	0.87532	FALSE	AAVE_RS08795	WP_011794895.1	hypothetical protein
Aave_1761	12.4665	20.3365	-0.70602	0.13408	0.3291	FALSE	AAVE_RS08800	WP_116212556.1	hypothetical protein
Aave_1762	14.5085	16.0163	-0.14264	0.80078	0.92585	FALSE	AAVE_RS08805	WP_011794897.1	hypothetical protein
Aave_1763	38.0113	35.483	0.099301	0.76042	0.90796	FALSE	AAVE_RS08810	WP_011794898.1	hypothetical protein
Aave_1764	77.4746	71.0862	0.12415	0.59857	0.81326	FALSE	AAVE_RS08815	WP_011794899.1	hypothetical protein
Aave_R0019	0	0	NA	NA	NA	NA	AAVE_RS08820	-	tRNA-Met
-	91.0223	81.9802	0.15094	0.47202	0.71515	FALSE	AAVE_RS08825	WP_041827330.1	hypothetical protein
Aave_1765	2942.96	2157.96	0.4476	1.2009e-05	0.00014646	TRUE	AAVE_RS08830	WP_011794900.1	hypothetical protein
-	123.226	90.87	0.43943	0.13237	0.32608	FALSE	AAVE_RS08835	WP_041827332.1	DUF2158 domain-containing protein
Aave_1766	55.5457	46.1067	0.2687	0.4336	0.6801	FALSE	AAVE_RS08840	WP_116212411.1	HNH endonuclease
Aave_1767	254.004	251.118	0.016488	0.91215	0.98239	FALSE	AAVE_RS08845	WP_011794902.1	hypothetical protein
Aave_1768	917.724	888.946	0.045964	0.68584	0.8676	FALSE	AAVE_RS08850	WP_081436443.1	terminase
-	51.1185	49.3729	0.050128	0.87772	0.96716	FALSE	AAVE_RS08855	WP_049762149.1	HK97 family phage prohead protease
Aave_1769	82.8235	104.855	-0.34028	0.22348	0.45603	FALSE	AAVE_RS08860	WP_133246168.1	phage major capsid protein
Aave_1771	4.39878	4.9882	-0.18141	0.93984	0.99682	FALSE	AAVE_RS08865	WP_011794904.1	hypothetical protein
Aave_1772	291.363	284.068	0.036582	0.78043	0.91735	FALSE	AAVE_RS08870	WP_157774174.1	phage portal protein
Aave_1773	118.624	124.907	-0.074451	0.69185	0.87105	FALSE	AAVE_RS08875	WP_011794906.1	hypothetical protein
Aave_1774	5.80507	9.91539	-0.77236	0.26971	0.51171	FALSE	AAVE_RS08880	WP_011794907.1	phage gp6-like head-tail connector protein
Aave_1775	4.03156	12.2303	-1.601	0.022169	0.089345	FALSE	AAVE_RS08885	WP_011794908.1	phage head closure protein
Aave_1776	28.3405	38.4865	-0.44149	0.29871	0.54893	FALSE	AAVE_RS08890	WP_011794909.1	HK97 gp10 family phage protein
Aave_1777	6.01042	3.99581	0.58898	0.51239	0.74654	FALSE	AAVE_RS08895	WP_011794910.1	DUF3168 domain-containing protein
Aave_1778	2.70314	2.70009	0.0016284	1	1	FALSE	AAVE_RS08900	WP_011794911.1	HNH endonuclease
Aave_1779	118.867	111.334	0.094459	0.61545	0.82292	FALSE	AAVE_RS08905	WP_041827333.1	phage tail protein
Aave_1780	15.0714	7.49186	1.0084	0.076163	0.22138	FALSE	AAVE_RS08910	WP_041827335.1	phage tail assembly chaperone
Aave_1781	6.07864	7.661	-0.33378	0.72361	0.88904	FALSE	AAVE_RS08915	WP_011794914.1	DUF1799 domain-containing protein
Aave_1782	349.653	341.419	0.034379	0.80847	0.92911	FALSE	AAVE_RS08920	WP_011794915.1	phage tail length tape measure family protein
Aave_1783	16.467	11.1637	0.56076	0.27322	0.51612	FALSE	AAVE_RS08925	WP_011794916.1	carbohydrate-binding protein
Aave_1787	0	0	NA	NA	NA	NA	AAVE_RS08940	WP_011794920.1	structural protein P5
Aave_1788	0	0	NA	NA	NA	NA	AAVE_RS08945	WP_011794769.1	hypothetical protein
Aave_1789	3.31798	2.94962	0.16978	0.96754	1	FALSE	AAVE_RS08950	WP_011794921.1	hypothetical protein
-	0	0	NA	NA	NA	NA	AAVE_RS08955	WP_041827305.1	hypothetical protein
Aave_1790	4.03664	3.03071	0.4135	0.74106	0.89583	FALSE	AAVE_RS08960	WP_011794922.1	hypothetical protein
Aave_1791	2.29926	1.64025	0.48725	0.85356	0.95405	FALSE	AAVE_RS08965	WP_041827337.1	hypothetical protein
Aave_1792	622.078	554.49	0.16593	0.17023	0.38045	FALSE	AAVE_RS08970	WP_011794924.1	hypothetical protein
Aave_1793	207.187	174.236	0.24989	0.11054	0.28781	FALSE	AAVE_RS08975	WP_011794925.1	hypothetical protein
Aave_1794	624.989	552.287	0.17841	0.14073	0.33901	FALSE	AAVE_RS08980	WP_011794926.1	hypothetical protein
Aave_1795	32.3146	33.323	-0.044336	0.95546	1	FALSE	AAVE_RS08985	WP_011794927.1	helix-turn-helix transcriptional regulator
Aave_R0020	0	0	NA	NA	NA	NA	AAVE_RS08990	-	tRNA-Arg
Aave_1796	1695.02	1923.52	-0.18244	0.078364	0.22567	FALSE	AAVE_RS08995	WP_011794928.1	Kef family K(+) transporter
Aave_1797	2863.99	2843.88	0.010162	0.92183	0.98872	FALSE	AAVE_RS09000	WP_011794929.1	succinylglutamate desuccinylase/aspartoacylase family protein
Aave_1798	5326.72	3706.71	0.52311	1.0572e-07	1.929e-06	TRUE	AAVE_RS09005	WP_011794930.1	DEAD/DEAH box helicase
Aave_1799	0	0	NA	NA	NA	NA	AAVE_RS09010	WP_011793283.1	IS5 family transposase
Aave_1800	115.265	121.687	-0.07823	0.69743	0.87531	FALSE	atpC	atpC||WP_046060059.1	ATP synthase F1 subunit epsilon
Aave_1801	4689.23	4368.67	0.10216	0.3103	0.56178	FALSE	ettA	ettA||WP_011794932.1	energy-dependent translational throttle protein EttA
Aave_1802	2377.7	2136.25	0.15448	0.12996	0.32206	FALSE	AAVE_RS09025	WP_011794933.1	DUF1631 family protein
Aave_1803	292.614	290.304	0.011435	0.9456	0.99862	FALSE	AAVE_RS09030	WP_041827922.1	ABC transporter substrate-binding protein
Aave_1804	430.07	391.353	0.1361	0.29935	0.54963	FALSE	AAVE_RS09035	WP_011794935.1	P1 family peptidase
Aave_1805	59.7428	63.8376	-0.095641	0.72963	0.89205	FALSE	AAVE_RS09040	WP_041827923.1	DsbA family protein
Aave_1806	81.369	70.0802	0.21547	0.356	0.60845	FALSE	AAVE_RS09045	WP_011794937.1	MBL fold metallo-hydrolase
Aave_1807	566.08	493.314	0.1985	0.1084	0.28479	FALSE	AAVE_RS09050	WP_011794938.1	LysR family transcriptional regulator
Aave_1809	34.5986	41.4021	-0.25899	0.48596	0.72321	FALSE	AAVE_RS09055	WP_011794940.1	DUF411 domain-containing protein
Aave_1810	38.7136	47.68	-0.30054	0.31988	0.57053	FALSE	AAVE_RS09060	WP_011794941.1	copper oxidase
Aave_1811	59.8998	70.6618	-0.23838	0.34427	0.59897	FALSE	AAVE_RS09065	-	TolC family protein
Aave_1812	23.5903	29.7256	-0.33351	0.41131	0.66227	FALSE	AAVE_RS09070	WP_011794942.1	hypothetical protein
Aave_1813	809.683	781.821	0.05052	0.66809	0.85811	FALSE	AAVE_RS09075	WP_011794943.1	hypothetical protein
Aave_1814	437.497	396.427	0.14222	0.28191	0.52819	FALSE	AAVE_RS09080	WP_011794944.1	YitT family protein
Aave_1815	3165.1	3642.08	-0.20251	0.041777	0.14433	FALSE	AAVE_RS09085	WP_041827340.1	heavy metal translocating P-type ATPase
Aave_1816	178.317	173.583	0.038816	0.82825	0.9407	FALSE	AAVE_RS09090	WP_011794946.1	Cd(II)/Pb(II)-responsive transcriptional regulator
Aave_1817	131.54	145.242	-0.14296	0.55803	0.78439	FALSE	AAVE_RS09095	WP_011794947.1	ABC transporter permease
Aave_1818	337.445	358.503	-0.087332	0.53723	0.76717	FALSE	AAVE_RS09100	WP_011794948.1	mammalian cell entry protein
Aave_1819	604.861	644.683	-0.091988	0.45644	0.69978	FALSE	AAVE_RS09105	WP_011794949.1	hypothetical protein
Aave_1820	0	0.344269	#NAME?	1	1	FALSE	AAVE_RS09110	WP_011794950.1	hypothetical protein
Aave_1821	743.157	813.723	-0.13087	0.25578	0.49595	FALSE	AAVE_RS09115	WP_011794951.1	NAD(P)H-hydrate dehydratase
Aave_1822	507.102	567.454	-0.16223	0.18525	0.40098	FALSE	AAVE_RS09120	WP_011794952.1	FAD-dependent oxidoreductase
Aave_1823	7045.25	4628.65	0.60606	2.8719e-09	6.4495e-08	TRUE	rpsB	WP_011794953.1||rpsB	30S ribosomal protein S2
Aave_1824	9146.91	5051.36	0.85661	1.666e-11	4.8334e-10	TRUE	AAVE_RS09130	WP_011794954.1	elongation factor Ts
Aave_1825	6177.41	3010.4	1.037	2.4865e-14	9.927e-13	TRUE	AAVE_RS09135	WP_011794955.1	UMP kinase
Aave_1826	4775.3	2671.44	0.83797	5.5454e-13	1.9046e-11	TRUE	frr	frr||WP_011794956.1	ribosome recycling factor
Aave_1827	2724.79	1661.31	0.71383	3.8661e-12	1.2039e-10	TRUE	uppS	uppS||WP_011794957.1	di-trans%2Cpoly-cis-decaprenylcistransferase
Aave_1828	1794.12	1143.9	0.64931	8.9934e-10	2.1543e-08	TRUE	AAVE_RS09150	WP_011794958.1	phosphatidate cytidylyltransferase
Aave_1829	2782.22	1958.55	0.50645	6.6489e-07	1.0564e-05	TRUE	AAVE_RS09155	WP_011794959.1	1-deoxy-D-xylulose-5-phosphate reductoisomerase
Aave_1830	3634.86	2691.69	0.43339	1.6429e-05	0.00019477	TRUE	rseP	WP_011794960.1||rseP	RIP metalloprotease RseP
Aave_1831	21432.3	19405.1	0.14335	0.13497	0.33058	FALSE	bamA	WP_011794961.1||bamA	outer membrane protein assembly factor BamA
Aave_1832	9316.99	8734.74	0.0931	0.3354	0.58677	FALSE	AAVE_RS09170	WP_011794962.1	OmpH family outer membrane protein
Aave_1833	4240.15	4307.18	-0.022627	0.80323	0.92765	FALSE	lpxD	lpxD||WP_011794963.1	UDP-3-O-(3-hydroxymyristoyl)glucosamine N-acyltransferase
Aave_1834	1418.3	1296.16	0.12992	0.21999	0.45109	FALSE	fabZ	WP_011794964.1||fabZ	3-hydroxyacyl-ACP dehydratase FabZ
Aave_1835	4154.58	3944.94	0.074698	0.45112	0.69475	FALSE	lpxA	WP_011794965.1||lpxA	acyl-ACP--UDP-N-acetylglucosamine O-acyltransferase
Aave_1836	2861.35	2761.38	0.051307	0.60892	0.81955	FALSE	lpxB	lpxB||WP_011794966.1	lipid-A-disaccharide synthase
Aave_1837	1668.05	1600.75	0.059421	0.58297	0.80211	FALSE	rnhB	WP_011794967.1||rnhB	ribonuclease HII
Aave_1838	1573.93	1674.44	-0.089306	0.39268	0.64517	FALSE	AAVE_RS09200	WP_011794968.1	RNA methyltransferase
Aave_1839	188.13	234.262	-0.31639	0.082095	0.23327	FALSE	AAVE_RS09205	WP_011794969.1	CoA transferase
Aave_1840	96.8867	105.852	-0.12768	0.53031	0.76241	FALSE	AAVE_RS09210	WP_011794970.1	tripartite tricarboxylate transporter substrate binding protein
Aave_1841	197.05	190.708	0.047197	0.78405	0.91829	FALSE	AAVE_RS09215	WP_116212407.1	acyl-CoA dehydrogenase family protein
Aave_1842	437.512	342.783	0.35203	0.0073064	0.037381	TRUE	AAVE_RS09220	WP_011794972.1	LysR family transcriptional regulator
Aave_R0021	0	0	NA	NA	NA	NA	AAVE_RS09225	-	tRNA-Thr
Aave_1843	2084.5	1744.81	0.25663	0.013683	0.061336	FALSE	AAVE_RS09230	WP_011794973.1	class 1 fructose-bisphosphatase
Aave_1844	5376.29	4601.87	0.22439	0.023902	0.0946	FALSE	pepN	pepN||WP_011794974.1	aminopeptidase N
Aave_1845	528.81	370.912	0.51167	5.4775e-05	0.00057238	TRUE	AAVE_RS09240	WP_011794975.1	DUF4276 family protein
Aave_1846	1682.67	1207.11	0.47919	6.88e-06	8.8287e-05	TRUE	AAVE_RS09245	WP_011794976.1	AAA family ATPase
Aave_1847	1890.19	1508.91	0.32502	0.0019263	0.012709	TRUE	prfB	WP_096912838.1||prfB	peptide chain release factor 2
Aave_1848	173.151	173.998	-0.0070396	0.96925	1	FALSE	AAVE_RS09255	WP_011794978.1	endonuclease
Aave_1849	708.019	649.602	0.12423	0.29581	0.54593	FALSE	AAVE_RS09260	WP_011794979.1	aldo/keto reductase
Aave_1850	241.03	213.859	0.17255	0.40254	0.65445	FALSE	ybaK	ybaK||WP_011794980.1	Cys-tRNA(Pro) deacylase
Aave_1851	281.646	262.376	0.10225	0.50267	0.73766	FALSE	plsY	plsY||WP_017438076.1	glycerol-3-phosphate 1-O-acyltransferase PlsY
Aave_1852	1273.94	1416.67	-0.15321	0.14595	0.34624	FALSE	AAVE_RS09275	WP_011794982.1	hypothetical protein
Aave_1853	960.311	1074.26	-0.16177	0.14202	0.34088	FALSE	AAVE_RS09280	WP_011794983.1	TIGR02281 family clan AA aspartic protease
Aave_1854	795.589	763.068	0.060213	0.5911	0.80739	FALSE	AAVE_RS09285	WP_011794984.1	YajQ family cyclic di-GMP-binding protein
Aave_1855	2416.45	2387.85	0.017177	0.87641	0.96713	FALSE	murB	murB||WP_011794985.1	UDP-N-acetylmuramate dehydrogenase
Aave_1856	2746.54	2114.85	0.37706	0.0031732	0.019153	TRUE	argG	WP_011794986.1||argG	argininosuccinate synthase
Aave_1857	126.15	113.144	0.15699	0.4106	0.66191	FALSE	AAVE_RS09300	WP_011794987.1	pyrimidine/purine nucleoside phosphorylase
Aave_1858	1815.09	1701.08	0.09359	0.36645	0.61817	FALSE	AAVE_RS09305	WP_041827926.1	glycine zipper 2TM domain-containing protein
Aave_1859	206.276	167.417	0.30113	0.18283	0.39702	FALSE	AAVE_RS09310	WP_041827927.1	ArsC family reductase
Aave_1860	532.51	525.566	0.018937	0.8883	0.97172	FALSE	folC	WP_011794990.1||folC	bifunctional tetrahydrofolate synthase/dihydrofolate synthase
Aave_1861	1083.08	976.569	0.14934	0.177	0.38925	FALSE	AAVE_RS09320	WP_011794991.1	SPOR domain-containing protein
Aave_1862	307.16	216.782	0.50274	0.00050756	0.0040946	TRUE	AAVE_RS09325	WP_011794992.1	CvpA family protein
Aave_1863	1610.62	1330.62	0.27551	0.0092591	0.04543	TRUE	purF	purF||WP_011794993.1	amidophosphoribosyltransferase
Aave_1864	1146.72	839.178	0.45046	5.2485e-05	0.00055216	TRUE	AAVE_RS09335	WP_011794994.1	O-succinylhomoserine sulfhydrylase
Aave_1865	1990.67	1473.84	0.43367	0.0015415	0.010527	TRUE	AAVE_RS09340	WP_011794995.1	glutamate--tRNA ligase
Aave_R0022	0	0	NA	NA	NA	NA	AAVE_RS09345	-	tRNA-Ala
Aave_R0023	0	0	NA	NA	NA	NA	AAVE_RS09350	-	tRNA-Glu
Aave_R0024	0	0	NA	NA	NA	NA	AAVE_RS09355	-	tRNA-Asp
Aave_R0025	0	0	NA	NA	NA	NA	AAVE_RS09360	-	tRNA-Ala
Aave_R0026	0	0	NA	NA	NA	NA	AAVE_RS09365	-	tRNA-Glu
Aave_R0027	0	0	NA	NA	NA	NA	AAVE_RS09370	-	tRNA-Asp
Aave_1866	626.602	508.547	0.30117	0.013284	0.059951	FALSE	AAVE_RS09375	WP_011794996.1	DUF1624 domain-containing protein
Aave_1867	602.133	431.997	0.47906	9.5192e-05	0.00093807	TRUE	AAVE_RS09380	WP_011794997.1	multidrug effflux MFS transporter
Aave_1868	465.512	432.196	0.10713	0.40411	0.6561	FALSE	AAVE_RS09385	WP_081436502.1	MFS transporter
Aave_1869	870.563	875.377	-0.0079551	0.9493	1	FALSE	AAVE_RS09390	-	DUF72 domain-containing protein
Aave_1870	0	0	NA	NA	NA	NA	AAVE_RS09395	WP_011793846.1	IS481-like element ISAav5 family transposase
Aave_1871	146.373	118.123	0.30936	0.09585	0.2597	FALSE	AAVE_RS09400	WP_011795000.1	DUF1304 domain-containing protein
Aave_1872	274.651	288.765	-0.072298	0.59407	0.80995	FALSE	AAVE_RS09405	WP_049762250.1	uracil-DNA glycosylase family protein
Aave_1873	2050.36	1563.66	0.39095	0.00016805	0.0015513	TRUE	AAVE_RS09410	WP_017438188.1	replication-associated recombination protein A
Aave_1874	8689.21	9148.67	-0.074337	0.45236	0.69555	FALSE	AAVE_RS09415	WP_011795003.1	methyl-accepting chemotaxis protein
Aave_1875	1968.83	1294.54	0.6049	3.349e-08	6.5452e-07	TRUE	AAVE_RS09420	WP_011795004.1	branched-chain amino acid ABC transporter permease
Aave_1876	5725.5	2890.34	0.98617	6.678e-06	8.5932e-05	TRUE	AAVE_RS09425	WP_011795005.1	ABC transporter ATP-binding protein
Aave_1877	5740.25	2713.26	1.0811	1.4343e-05	0.00017311	TRUE	AAVE_RS09430	WP_011795006.1	ABC transporter ATP-binding protein
Aave_1878	6961.92	3421.01	1.0251	4.6552e-05	0.00050335	TRUE	AAVE_RS09435	WP_011795007.1	ABC transporter ATP-binding protein
Aave_1879	260.064	511.219	-0.97508	1.2055e-06	1.8342e-05	TRUE	AAVE_RS09440	WP_011795008.1	outer membrane beta-barrel protein
Aave_1880	189.765	160.435	0.24222	0.31855	0.56944	FALSE	AAVE_RS09445	WP_011795009.1	DUF47 domain-containing protein
Aave_1881	525.426	426.741	0.30013	0.017241	0.073145	FALSE	AAVE_RS09450	WP_011795010.1	inorganic phosphate transporter
Aave_1882	448.452	511.684	-0.1903	0.12973	0.32198	FALSE	AAVE_RS09455	WP_011795011.1	TM2 domain-containing protein
Aave_1883	1006.58	979.545	0.039282	0.74723	0.89915	FALSE	AAVE_RS09460	WP_041827346.1	N-acetyltransferase
Aave_1884	1049.12	354.031	1.5672	2.76e-18	1.5532e-16	TRUE	rpsP	WP_011795013.1||rpsP	30S ribosomal protein S16
Aave_1885	1149.76	667.776	0.7839	2.973e-12	9.3829e-11	TRUE	rimM	rimM||WP_011795014.1	ribosome maturation factor RimM
Aave_1886	1100.55	633.181	0.79753	1.1233e-10	3.0154e-09	TRUE	trmD	WP_011795015.1||trmD	tRNA (guanosine(37)-N1)-methyltransferase TrmD
Aave_1887	3162.17	1447.29	1.1276	1.3117e-25	1.4171e-23	TRUE	rplS	WP_011795016.1||rplS	50S ribosomal protein L19
Aave_1888	536.93	257.498	1.0602	8.461e-16	4.0328e-14	TRUE	AAVE_RS09485	WP_011795017.1	CoA pyrophosphatase
Aave_1889	1625.45	1293.4	0.32968	0.0018436	0.012267	TRUE	AAVE_RS09490	WP_041827929.1	CobD/CbiB family protein
Aave_1890	1158.97	1283.74	-0.14752	0.16718	0.37655	FALSE	rsgA	rsgA||WP_011795019.1	ribosome small subunit-dependent GTPase A
Aave_1891	423.237	394.176	0.10263	0.42243	0.67137	FALSE	AAVE_RS09500	WP_011795020.1	4a-hydroxytetrahydrobiopterin dehydratase
Aave_1892	1016.14	966.378	0.072444	0.50525	0.74005	FALSE	AAVE_RS09505	WP_011795021.1	M48 family metallopeptidase
Aave_1893	316.802	292.985	0.11275	0.4122	0.66312	FALSE	orn	WP_011795022.1||orn	oligoribonuclease
Aave_1894	3203.46	3556.86	-0.15097	0.30849	0.55939	FALSE	AAVE_RS09515	WP_011795023.1	DEAD/DEAH box helicase
Aave_1895	1096.35	1052.37	0.059068	0.59559	0.81084	FALSE	AAVE_RS09520	WP_081436444.1	sensor domain-containing diguanylate cyclase
Aave_1896	1010.26	903.309	0.16144	0.14786	0.3486	FALSE	AAVE_RS09525	WP_011795025.1	multidrug effflux MFS transporter
Aave_1897	1712.19	2174.42	-0.34479	0.00088298	0.0065054	TRUE	AAVE_RS09530	WP_011795026.1	copper chaperone PCu(A)C
Aave_1898	170.818	165.972	0.041519	0.77852	0.91668	FALSE	AAVE_RS09535	WP_011795027.1	hypothetical protein
Aave_1899	1374.14	1458.09	-0.085554	0.40104	0.65271	FALSE	rpoN	WP_011795028.1||rpoN	RNA polymerase factor sigma-54
Aave_1900	2357.28	3110.49	-0.40002	8.1844e-05	0.00082214	TRUE	AAVE_RS09545	WP_116212405.1	response regulator
Aave_1901	2764.92	3044.13	-0.13879	0.16598	0.37526	FALSE	AAVE_RS09550	WP_011795030.1	sigma-54-dependent Fis family transcriptional regulator
Aave_1902	2830.18	3178.54	-0.16747	0.30077	0.55072	FALSE	AAVE_RS09555	WP_011795031.1	stress-induced protein
Aave_1903	190.729	200.63	-0.073019	0.64607	0.8432	FALSE	AAVE_RS09560	WP_011795032.1	type VI secretion system amidase effector protein Tae4
Aave_1904	9.7577	8.26844	0.23893	0.73798	0.89443	FALSE	AAVE_RS09565	WP_011795033.1	hypothetical protein
Aave_1905	75.6086	76.3916	-0.014864	0.96477	1	FALSE	AAVE_RS09570	-	transposase
Aave_1907	0	0	NA	NA	NA	NA	AAVE_RS09580	WP_085947463.1	IS3 family transposase
Aave_1908	0.346354	1.67397	-2.273	0.43273	0.67937	FALSE	AAVE_RS09585	-	IS5 family transposase
Aave_R0028	0	0	NA	NA	NA	NA	AAVE_RS09590	-	tRNA-Lys
Aave_1911	1366.66	1154.2	0.24376	0.023666	0.093999	FALSE	AAVE_RS09595	WP_011795038.1	GMP reductase
Aave_1912	220.835	215.467	0.035507	0.8223	0.93705	FALSE	AAVE_RS09600	WP_011795039.1	hypothetical protein
Aave_1913	291.113	166.66	0.80467	1.2494e-07	2.2359e-06	TRUE	AAVE_RS09605	WP_011795040.1	tripartite tricarboxylate transporter substrate binding protein BugE
Aave_1914	182.019	163.149	0.1579	0.48405	0.72244	FALSE	AAVE_RS09610	WP_017439177.1	M20 family metallopeptidase
Aave_1915	392.245	435.706	-0.1516	0.24665	0.48554	FALSE	AAVE_RS09615	WP_011795042.1	MurR/RpiR family transcriptional regulator
Aave_1916	5686.4	5200.99	0.12873	0.19571	0.41685	FALSE	AAVE_RS09620	WP_011795043.1	UvrD-helicase domain-containing protein
Aave_1917	834.555	730.667	0.19179	0.19372	0.41395	FALSE	AAVE_RS09625	WP_011795044.1	phage tail protein
Aave_1918	1215.08	995.744	0.2872	0.017709	0.074789	FALSE	AAVE_RS09630	WP_011795045.1	ABC transporter substrate-binding protein
Aave_1919	1002.39	801.007	0.32356	0.0038367	0.02215	TRUE	AAVE_RS09635	-	sulfotransferase family protein
Aave_1920	967.307	797.662	0.2782	0.033964	0.12336	FALSE	AAVE_RS09640	WP_011795047.1	aspartyl/asparaginyl beta-hydroxylase domain-containing protein
Aave_1921	1492.64	1064.26	0.48801	5.031e-05	0.00053409	TRUE	AAVE_RS09645	WP_011795048.1	hypothetical protein
Aave_1922	1767.1	304.111	2.5387	7.7013e-10	1.8639e-08	TRUE	AAVE_RS09650	WP_041827348.1	DUF1513 domain-containing protein
Aave_1923	1761.41	179.139	3.2976	5.6349e-12	1.7203e-10	TRUE	AAVE_RS09655	WP_011795050.1	imelysin family protein
Aave_1924	1966.06	252.999	2.9581	3.4062e-08	6.62e-07	TRUE	AAVE_RS09660	WP_011795051.1	c-type cytochrome
Aave_1925	1566.92	259.517	2.594	7.9707e-07	1.2452e-05	TRUE	AAVE_RS09665	WP_011795052.1	iron-regulated protein
Aave_1926	231.613	238.436	-0.041882	0.79171	0.92244	FALSE	AAVE_RS09670	WP_011795053.1	DUF839 domain-containing protein
Aave_1927	282.212	286.834	-0.023436	0.87689	0.96716	FALSE	AAVE_RS09675	WP_011795054.1	hypothetical protein
Aave_1928	754.186	868.662	-0.20387	0.069332	0.2076	FALSE	AAVE_RS09680	WP_011795055.1	homoserine kinase
Aave_1929	1163.97	1014.71	0.19799	0.071394	0.21227	FALSE	AAVE_RS09685	WP_011795056.1	hypothetical protein
Aave_1930	2948.12	2826.56	0.060746	0.54786	0.77523	FALSE	polA	WP_011795057.1||polA	DNA polymerase I
Aave_1931	1964.94	1845.76	0.090272	0.39554	0.64709	FALSE	AAVE_RS09695	WP_041827349.1	IPTL-CTERM sorting domain-containing protein
Aave_1932	999.081	1026.16	-0.038586	0.73106	0.89205	FALSE	AAVE_RS09700	WP_011795059.1	hypothetical protein
Aave_1933	316.483	329.765	-0.059311	0.68828	0.86961	FALSE	AAVE_RS09705	WP_011795060.1	hypothetical protein
Aave_1934	41.5572	36.772	0.17649	0.58112	0.80095	FALSE	AAVE_RS09710	WP_116212552.1	hypothetical protein
Aave_1935	425.742	380.096	0.16362	0.20098	0.42383	FALSE	AAVE_RS09715	WP_011795062.1	LysR family transcriptional regulator
Aave_1936	1238.05	707.977	0.80629	6.0505e-10	1.5195e-08	TRUE	AAVE_RS09720	WP_046059764.1	FAD-dependent oxidoreductase
Aave_1937	2889.5	1620.53	0.83435	1.2152e-07	2.1915e-06	TRUE	AAVE_RS09725	WP_011795064.1	transporter substrate-binding domain-containing protein
Aave_1938	458.319	303.426	0.59501	5.8516e-06	7.6778e-05	TRUE	AAVE_RS09730	WP_011795065.1	DUF2269 domain-containing protein
Aave_1939	168.103	151.528	0.14976	0.3658	0.61728	FALSE	AAVE_RS09735	WP_011795066.1	DoxX-like family protein
Aave_1940	633.256	652.005	-0.042095	0.72349	0.88904	FALSE	AAVE_RS09740	WP_011795067.1	NAD(P)H-binding protein
Aave_1941	149.675	151.261	-0.015214	0.94558	0.99862	FALSE	AAVE_RS09745	WP_011795068.1	DUF393 domain-containing protein
Aave_1942	348.484	339.004	0.039791	0.83167	0.9429	FALSE	AAVE_RS09750	WP_017439030.1	MarR family transcriptional regulator
Aave_1943	1042.03	1359.8	-0.384	0.00035729	0.0030125	TRUE	AAVE_RS09755	WP_011795070.1	dienelactone hydrolase family protein
Aave_1944	630.998	625.939	0.011614	0.93152	0.99273	FALSE	AAVE_RS09760	WP_017439029.1	ZIP family metal transporter
Aave_1945	1316.52	1336.81	-0.02206	0.86603	0.96178	FALSE	AAVE_RS09765	WP_011795072.1	argininosuccinate lyase
Aave_1946	0	0	NA	NA	NA	NA	AAVE_RS09770	WP_011793809.1	IS110 family transposase
Aave_1947	380.7	358.604	0.086266	0.53792	0.76745	FALSE	AAVE_RS09775	WP_011795073.1	response regulator transcription factor
Aave_1948	212.693	204.775	0.054731	0.72334	0.88904	FALSE	AAVE_RS09780	WP_011795074.1	histidine kinase
Aave_1949	2605.82	2247.39	0.21349	0.03654	0.13064	FALSE	argH	WP_011795075.1||argH	argininosuccinate lyase
Aave_1950	1674.09	1412.73	0.24489	0.020009	0.082201	FALSE	AAVE_RS09790	WP_011795076.1	Bug family tripartite tricarboxylate transporter substrate binding protein
Aave_1951	5485.64	5362.07	0.032868	0.73056	0.89205	FALSE	AAVE_RS09795	WP_081436503.1	GDSL family lipase
Aave_1952	379.418	517.97	-0.44908	0.00039626	0.0032993	TRUE	AAVE_RS09800	WP_041827351.1	OpgC domain-containing protein
Aave_1953	3106.37	3031.48	0.035209	0.73399	0.8932	FALSE	AAVE_RS09805	WP_011795079.1	alpha-2-macroglobulin
Aave_1954	839.762	602.433	0.47918	3.2562e-05	0.00036214	TRUE	AAVE_RS09810	WP_011795080.1	DUF3079 domain-containing protein
Aave_1955	191.284	204.405	-0.095712	0.55239	0.77881	FALSE	AAVE_RS09815	WP_011795081.1	nuclear transport factor 2 family protein
Aave_1956	374.571	517.023	-0.46499	0.00026292	0.0022827	TRUE	AAVE_RS09820	WP_011795082.1	CHASE3 domain-containing protein
Aave_1957	580.725	549.66	0.079315	0.51522	0.74948	FALSE	pbpC	pbpC||WP_011795083.1	penicillin-binding protein 1C
Aave_1958	243.168	254.951	-0.068268	0.66372	0.85571	FALSE	AAVE_RS09830	WP_011795084.1	DMT family transporter
Aave_1959	1463.64	1675.15	-0.19473	0.06864	0.20592	FALSE	AAVE_RS09835	WP_011795085.1	alpha-hydroxy-acid oxidizing protein
Aave_1960	5072.01	5716.07	-0.17247	0.08011	0.22892	FALSE	AAVE_RS09840	WP_011795086.1	methyl-accepting chemotaxis protein
Aave_1961	36.8086	53.4562	-0.53831	0.058657	0.18398	FALSE	AAVE_RS09845	WP_011795087.1	DUF3455 domain-containing protein
Aave_1962	2531.8	2748.64	-0.11856	0.24896	0.48744	FALSE	AAVE_RS09850	WP_011795088.1	DUF3034 family protein
Aave_1963	492.717	725.355	-0.55793	0.0006304	0.0048751	TRUE	AAVE_RS09855	WP_011795089.1	group 1 truncated hemoglobin
Aave_1964	436.012	471.309	-0.11231	0.37739	0.62935	FALSE	AAVE_RS09860	WP_011795090.1	DNA polymerase IV
Aave_1966	170.202	139.999	0.28183	0.10334	0.27505	FALSE	AAVE_RS09865	WP_011795092.1	helix-turn-helix domain-containing protein
Aave_1967	161.487	142.18	0.1837	0.30068	0.55072	FALSE	AAVE_RS09870	WP_041827933.1	DJ-1/PfpI family protein
Aave_1968	277.157	233.336	0.2483	0.09726	0.26215	FALSE	AAVE_RS09875	WP_011795094.1	isochorismatase family protein
Aave_1969	599.527	410.573	0.54618	9.3366e-06	0.00011568	TRUE	AAVE_RS09880	WP_011795095.1	AI-2E family transporter
Aave_1970	1104.26	981.397	0.17017	0.12044	0.30592	FALSE	AAVE_RS09885	WP_011795096.1	phosphoribosylformylglycinamidine cyclo-ligase
Aave_1971	442.714	388.292	0.18923	0.14761	0.34841	FALSE	hda	WP_011795097.1||hda	DnaA regulatory inactivator Hda
Aave_1972	515.742	369.581	0.48076	0.0001652	0.0015311	TRUE	AAVE_RS09895	WP_011795098.1	HAD family hydrolase
Aave_1973	4045.18	2788.83	0.53654	8.6235e-08	1.5926e-06	TRUE	pcnB	pcnB||WP_011795099.1	polynucleotide adenylyltransferase PcnB
Aave_1974	502.344	462.876	0.11805	0.35155	0.60495	FALSE	folK	WP_081436445.1||folK	2-amino-4-hydroxy-6-hydroxymethyldihydropteridine diphosphokinase
Aave_1975	3098.63	3277.04	-0.080763	0.41983	0.66929	FALSE	AAVE_RS09910	WP_041827354.1	tripartite tricarboxylate transporter substrate binding protein
Aave_1976	50.5922	76.9386	-0.60479	0.012949	0.058952	FALSE	AAVE_RS09915	WP_011795102.1	four-helix bundle copper-binding protein
Aave_1977	1467.96	1807.17	-0.29992	0.0043239	0.024334	TRUE	AAVE_RS09920	WP_011795103.1	CDP-6-deoxy-delta-3%2C4-glucoseen reductase
Aave_1978	342.293	360.416	-0.074431	0.57766	0.799	FALSE	AAVE_RS09925	WP_011795104.1	NAD-dependent epimerase/dehydratase family protein
Aave_1979	421.539	293.169	0.52393	0.0077294	0.038992	TRUE	AAVE_RS09930	WP_011795105.1	DUF4124 domain-containing protein
Aave_1980	558.866	386.317	0.53272	2.0784e-05	0.00023912	TRUE	AAVE_RS09935	WP_041827355.1	hypothetical protein
Aave_1981	9024.01	3971.23	1.1842	0.00010525	0.0010242	TRUE	AAVE_RS09940	WP_011795107.1	CoA transferase
Aave_1982	10873.9	4407.61	1.3028	2.7541e-07	4.661e-06	TRUE	AAVE_RS09945	WP_011795108.1	acyl-CoA dehydrogenase
Aave_1983	141.94	151.911	-0.097943	0.55197	0.77856	FALSE	AAVE_RS09950	WP_011795109.1	LysR family transcriptional regulator
Aave_1984	38.3871	57.7912	-0.59023	0.23677	0.47216	FALSE	AAVE_RS09955	WP_011795110.1	hypothetical protein
Aave_1985	42.0062	58.3855	-0.47501	0.31989	0.57053	FALSE	AAVE_RS09960	WP_011795111.1	hypothetical protein
Aave_R0029	0	0	NA	NA	NA	NA	AAVE_RS09965	-	tRNA-Leu
Aave_1987	1424.54	1467.7	-0.043064	0.68111	0.86548	FALSE	cysM	cysM||WP_011795113.1	cysteine synthase CysM
Aave_1988	427.831	397.536	0.10596	0.41365	0.66489	FALSE	AAVE_RS09975	WP_011795114.1	NUDIX hydrolase
Aave_1989	95.5864	82.0823	0.21973	0.35816	0.60969	FALSE	AAVE_RS09980	WP_011795115.1	sulfurtransferase TusA family protein
Aave_1990	0	0	NA	NA	NA	NA	AAVE_RS09985	WP_011793846.1	IS481-like element ISAav5 family transposase
Aave_1991	1677.83	1515.38	0.14692	0.17193	0.38223	FALSE	galU	galU||WP_017438452.1	UTP--glucose-1-phosphate uridylyltransferase GalU
Aave_1992	3853.57	3815.08	0.014481	0.90831	0.9812	FALSE	AAVE_RS09995	WP_041827934.1	valine--tRNA ligase
Aave_1993	427.644	758.055	-0.82589	9.1864e-06	0.00011443	TRUE	AAVE_RS10000	WP_011795118.1	M48 family metalloprotease
Aave_1994	3676.28	6235.58	-0.76228	2.7922e-12	8.933e-11	TRUE	AAVE_RS10005	WP_011795119.1	VOC family protein
Aave_1995	1811.37	2716.29	-0.58455	2.854e-06	4.0398e-05	TRUE	AAVE_RS10010	WP_041827935.1	ABC-F family ATP-binding cassette domain-containing protein
Aave_1996	1687.87	1521.66	0.14955	0.16278	0.37109	FALSE	AAVE_RS10015	WP_011795121.1	hypothetical protein
Aave_1997	1311.76	1310.93	0.00090369	0.99099	1	FALSE	AAVE_RS10020	WP_011795122.1	uroporphyrinogen-III C-methyltransferase
Aave_1998	724.6	691.903	0.066615	0.53693	0.76717	FALSE	AAVE_RS10025	WP_011795123.1	uroporphyrinogen-III synthase
Aave_1999	1528.6	1477.11	0.049432	0.63167	0.83537	FALSE	hemC	hemC||WP_011795124.1	hydroxymethylbilane synthase
Aave_2000	4749.32	4366.06	0.12139	0.21765	0.44746	FALSE	ppc	ppc||WP_011795125.1	phosphoenolpyruvate carboxylase
Aave_2001	843.897	847.634	-0.0063759	0.95422	1	FALSE	yccS	yccS||WP_046059671.1	TIGR01666 family membrane protein
Aave_2002	266.76	261.491	0.028778	0.83606	0.9465	FALSE	AAVE_RS10045	WP_011795127.1	AI-2E family transporter
Aave_2003	929.308	877.713	0.082408	0.46278	0.70619	FALSE	AAVE_RS10050	WP_011795128.1	hypothetical protein
Aave_2004	836.098	829.646	0.011176	0.88779	0.97172	FALSE	AAVE_RS10055	WP_011795129.1	hypothetical protein
Aave_2005	636.087	548.282	0.21431	0.19341	0.41352	FALSE	flhC	WP_011795130.1||flhC	flagellar transcriptional regulator FlhC
Aave_2006	236.009	185.621	0.34648	0.024683	0.097295	FALSE	flhD	WP_011795131.1||flhD	flagellar transcriptional regulator FlhD
Aave_2007	22.5828	20.3363	0.15117	0.73928	0.89484	FALSE	AAVE_RS10070	-	hypothetical protein
Aave_2008	77.2039	88.7294	-0.20074	0.47513	0.71615	FALSE	AAVE_RS10075	WP_011795133.1	SfnB family sulfur acquisition oxidoreductase
Aave_2009	220.076	254.838	-0.21158	0.15932	0.36623	FALSE	AAVE_RS10080	WP_081436446.1	SfnB family sulfur acquisition oxidoreductase
Aave_2010	568.74	641.459	-0.17359	0.15373	0.35748	FALSE	AAVE_RS10085	WP_011795135.1	sulfurtransferase
Aave_2011	535.812	522.998	0.034922	0.78895	0.92038	FALSE	AAVE_RS10090	WP_011795136.1	DMT family transporter
Aave_2012	2555.51	2430.55	0.07233	0.48451	0.72244	FALSE	AAVE_RS10095	WP_011795137.1	aromatic ring-hydroxylating dioxygenase subunit alpha
Aave_2013	89.1836	71.513	0.31857	0.25014	0.48908	FALSE	xseB	WP_017439337.1||xseB	exodeoxyribonuclease VII small subunit
Aave_2014	1203	1106.21	0.12101	0.26821	0.51013	FALSE	AAVE_RS10105	WP_011795139.1	polyprenyl synthetase family protein
Aave_2015	2027.85	1758.51	0.2056	0.049528	0.16396	FALSE	dxs	WP_011795140.1||dxs	1-deoxy-D-xylulose-5-phosphate synthase
Aave_2016	10374.5	4844.86	1.0985	0.00067265	0.0051172	TRUE	AAVE_RS10115	WP_011795141.1	TRAP transporter substrate-binding protein
Aave_2017	575.238	344.759	0.73857	0.0049595	0.027415	TRUE	AAVE_RS10120	WP_011795142.1	hypothetical protein
Aave_2018	1642.83	884.878	0.89263	0.0073741	0.037644	TRUE	AAVE_RS10125	WP_011795143.1	TRAP transporter large permease subunit
Aave_2019	514.945	298.49	0.78674	0.0048575	0.026947	TRUE	AAVE_RS10130	WP_011795144.1	TRAP transporter small permease subunit
Aave_2020	0	0	NA	NA	NA	NA	AAVE_RS10135	WP_011793809.1	IS110 family transposase
Aave_2021	41.9148	59.4512	-0.50425	0.062294	0.19193	FALSE	AAVE_RS10140	WP_011795145.1	hypothetical protein
Aave_2022	425.85	750.35	-0.81722	6.8451e-08	1.2789e-06	TRUE	treS	treS||WP_011795146.1	maltose alpha-D-glucosyltransferase
Aave_2023	248.319	458.786	-0.88563	3.2204e-06	4.5037e-05	TRUE	AAVE_RS10150	WP_085947467.1	alpha-1%2C4-glucan--maltose-1-phosphate maltosyltransferase family protein
Aave_2024	360.112	505.382	-0.48893	0.00014378	0.0013541	TRUE	glgB	WP_011795148.1||glgB	1%2C4-alpha-glucan branching protein GlgB
Aave_2025	295.58	449.776	-0.60566	5.2477e-06	6.944e-05	TRUE	AAVE_RS10160	WP_011795149.1	BCCT family transporter
Aave_2026	493.918	665.383	-0.42991	0.00042171	0.0034926	TRUE	modC	modC||WP_011795150.1	molybdenum ABC transporter ATP-binding protein
Aave_2027	204.748	274.489	-0.4229	0.0051782	0.028191	TRUE	modB	modB||WP_011795151.1	molybdate ABC transporter permease subunit
Aave_2028	1050.8	1238.81	-0.23748	0.030419	0.11313	FALSE	modA	modA||WP_046060304.1	molybdate ABC transporter substrate-binding protein
Aave_2029	406.465	497.318	-0.29104	0.13911	0.33719	FALSE	AAVE_RS10180	WP_017439494.1	hypothetical protein
Aave_2030	819.218	898.748	-0.13367	0.24405	0.4822	FALSE	AAVE_RS10185	WP_011795154.1	LysR family transcriptional regulator
Aave_2031	49.0167	62.4474	-0.34937	0.18042	0.39454	FALSE	AAVE_RS10190	WP_011795155.1	hypothetical protein
Aave_2032	218.464	257.896	-0.2394	0.10997	0.28744	FALSE	AAVE_RS10195	-	ATP-binding cassette domain-containing protein
Aave_2033	428.005	416.403	0.039647	0.76352	0.90934	FALSE	AAVE_RS10200	WP_011795157.1	MCP four helix bundle domain-containing protein
Aave_2034	552.509	553.086	-0.0015047	0.9957	1	FALSE	AAVE_RS10205	-	LysE family transporter
Aave_2035	410.503	426.387	-0.054772	0.73737	0.89407	FALSE	AAVE_RS10210	WP_011795158.1	response regulator transcription factor
Aave_2036	591.377	523.055	0.17712	0.13722	0.33363	FALSE	AAVE_RS10215	WP_011795159.1	histidine kinase
-	0.692708	1.27564	-0.88091	0.81445	0.93249	FALSE	AAVE_RS10220	WP_049762151.1	2TM domain-containing protein
Aave_2038	372.943	387.495	-0.055221	0.68635	0.86787	FALSE	AAVE_RS10225	WP_011795161.1	efflux RND transporter periplasmic adaptor subunit
Aave_2040	617.175	569.104	0.11699	0.32593	0.57865	FALSE	AAVE_RS10235	WP_011795163.1	efflux RND transporter permease subunit
Aave_2041	306.572	315.653	-0.042115	0.79833	0.92508	FALSE	AAVE_RS10240	WP_011795164.1	efflux transporter outer membrane subunit
Aave_2042	206.282	180.806	0.19018	0.23541	0.47115	FALSE	AAVE_RS10245	WP_011795165.1	undecaprenyl-diphosphate phosphatase
Aave_2043	1462.24	1587.07	-0.11819	0.25956	0.50017	FALSE	AAVE_RS10250	WP_011795166.1	diguanylate cyclase
Aave_2044	2010.26	2336.19	-0.21677	0.065317	0.19863	FALSE	AAVE_RS10255	WP_011795167.1	FAD-binding oxidoreductase
Aave_2045	308.823	298.094	0.051015	0.73375	0.8932	FALSE	AAVE_RS10260	WP_011795168.1	alpha/beta hydrolase
Aave_2046	513.804	470.199	0.12795	0.30827	0.5592	FALSE	AAVE_RS10265	WP_011795169.1	proteasome-type protease
Aave_2047	422.188	402.583	0.068597	0.60482	0.8178	FALSE	tssI	tssI	type VI secretion system tip protein VgrG
Aave_2049	225.163	237.329	-0.07592	0.60932	0.81955	FALSE	AAVE_RS10275	-	sugar-binding protein
[truncated: 2,983 more rows]

## Sheet: Table 1-2
Table 1-2. The genes with significantly differential expression in mutant strain ΔyggS
padj：adjusted pvalue，less than 0.05 were assigned as differentially expressed genes; log2FoldChange=log2(readcount_ΔyggS/readcount_XjL12)
locus_tag	readcount_ΔyggS	readcount_XjL12	log2FoldChange	pval	padj	gene_name	Name	product
-	0	4.27237	#NAME?	0.0096317	0.046767	AAVE_RS02320	WP_041827203.1	hypothetical protein
Aave_0482	0	77.3294	#NAME?	3.71e-38	8.67e-36	AAVE_RS02390	WP_011793664.1	DUF1795 domain-containing protein
Aave_0483	0	69.7157	#NAME?	1.32e-34	2.95e-32	AAVE_RS02395	-	sugar-binding protein
Aave_0484	0	1036.13	#NAME?	5.04e-292	1.18e-288	AAVE_RS02400	WP_011793666.1	integrase arm-type DNA-binding domain-containing protein
Aave_0487	0	10.7927	#NAME?	4.14e-06	5.62e-05	AAVE_RS02415	WP_116212453.1	hypothetical protein
Aave_0488	0	50.426	#NAME?	1.15e-25	1.28e-23	AAVE_RS02420	WP_011793668.1	phosphoadenosine phosphosulfate reductase family protein
Aave_0489	0	31.9249	#NAME?	9.2e-17	4.83e-15	AAVE_RS02425	WP_041827728.1	integrating conjugative element protein
Aave_0490	0	4.30609	#NAME?	0.0094955	0.046298	AAVE_RS02430	WP_011793670.1	TIGR03756 family integrating conjugative element protein
Aave_0492	0	14.1409	#NAME?	8.89e-06	0.00011128	AAVE_RS02440	WP_011793672.1	DNA repair protein RadC
Aave_0493	0	44.7634	#NAME?	2.13e-19	1.38e-17	AAVE_RS02445	WP_116212451.1	hypothetical protein
Aave_0494	0	405.21	#NAME?	9.6e-156	1.49e-152	AAVE_RS02450	WP_011793674.1	tripartite tricarboxylate transporter substrate binding protein
Aave_0495	0	388.436	#NAME?	6.09e-151	7.11e-148	AAVE_RS02455	WP_011793675.1	NAD(P)-dependent oxidoreductase
Aave_0496	0	499.692	#NAME?	7.25e-116	6.78e-113	AAVE_RS02460	WP_011793676.1	LysR family transcriptional regulator
Aave_0638	0	1807.66	#NAME?	0	0	AAVE_RS03170	WP_011793813.1	YggS family pyridoxal phosphate-dependent enzyme
Aave_0486	0	78.3419	#NAME?	1.32e-38	3.61e-36	AAVE_RS25910	WP_165843008.1	hypothetical protein
Aave_3919	364.149	36.0569	3.3362	1.25e-07	2.24e-06	AAVE_RS19485	WP_011796949.1	hypothetical protein
Aave_1923	1761.41	179.139	3.2976	5.63e-12	1.72e-10	AAVE_RS09655	WP_011795050.1	imelysin family protein
Aave_3920	119.625	13.4858	3.149	2.61e-07	4.45e-06	AAVE_RS19490	WP_011796950.1	hypothetical protein
Aave_0192	2474.41	316.899	2.965	0.00010592	0.0010285	AAVE_RS00950	WP_011793382.1	TonB-dependent siderophore receptor
Aave_1924	1966.06	252.999	2.9581	3.41e-08	6.62e-07	AAVE_RS09660	WP_011795051.1	c-type cytochrome
Aave_3728	4196.93	542.668	2.9512	1.11e-05	0.00013587	AAVE_RS18575	WP_011796769.1	TonB-dependent siderophore receptor
Aave_1925	1566.92	259.517	2.594	7.97e-07	1.25e-05	AAVE_RS09665	WP_011795052.1	iron-regulated protein
Aave_1922	1767.1	304.111	2.5387	7.7e-10	1.86e-08	AAVE_RS09650	WP_041827348.1	DUF1513 domain-containing protein
Aave_3918	346.901	61.1249	2.5047	0.0010088	0.0073397	AAVE_RS19480	WP_011796948.1	PepSY domain-containing protein
Aave_3917	1479.27	266.613	2.4721	0.0026933	0.016619	AAVE_RS19475	WP_011796947.1	TonB-dependent siderophore receptor
Aave_4332	2720.38	522.112	2.3814	1.83e-15	8.31e-14	AAVE_RS21545	WP_011797345.1	GNAT family N-acetyltransferase
Aave_4333	5474.75	1188.48	2.2037	6.72e-10	1.66e-08	AAVE_RS21550	WP_011797346.1	aminotransferase class III-fold pyridoxal phosphate-dependent enzyme
Aave_0967	1239.08	269.434	2.2013	1.24e-17	6.75e-16	preA	WP_011794123.1||preA	NAD-dependent dihydropyrimidine dehydrogenase subunit PreA
Aave_4325	1821.2	396.432	2.1997	6.23e-12	1.88e-10	AAVE_RS21510	WP_011797338.1	HlyD family efflux transporter periplasmic adaptor subunit
Aave_4323	2248.43	491.12	2.1948	3.12e-17	1.66e-15	AAVE_RS21500	WP_011797336.1	FtsX-like permease family protein
Aave_4436	2083.62	457.649	2.1868	3.4e-38	8.36e-36	AAVE_RS22080	WP_011797447.1	DMT family transporter
Aave_4324	1046.82	237.616	2.1393	5.17e-15	2.21e-13	AAVE_RS21505	WP_011797337.1	ABC transporter ATP-binding protein
Aave_0605	11510.6	2661.05	2.1129	5.01e-13	1.74e-11	AAVE_RS03005	WP_011793780.1	ABC transporter ATP-binding protein
Aave_4327	3430	795.968	2.1074	1.23e-11	3.61e-10	AAVE_RS21520	WP_011797340.1	alpha/beta fold hydrolase
Aave_1369	19.3788	4.56953	2.0844	0.0050346	0.027732	AAVE_RS06755	WP_011794512.1	DUF3325 domain-containing protein
Aave_0607	6432.45	1542.87	2.0598	1.16e-14	4.87e-13	AAVE_RS03015	WP_011793782.1	carbohydrate ABC transporter permease
Aave_4326	2470.91	595.211	2.0536	1.77e-13	6.32e-12	AAVE_RS21515	WP_046059792.1	MtnX-like HAD-IB family phosphatase
Aave_3314	44.6681	10.8192	2.0456	0.0081944	0.041025	AAVE_RS16560	WP_017438665.1	hemin uptake protein HemP
Aave_0966	908.179	220.652	2.0412	5.85e-28	8.54e-26	AAVE_RS04750	WP_011794122.1	NAD(P)-dependent oxidoreductase
Aave_0969	1323.46	322.6	2.0365	9.78e-21	6.82e-19	hydA	hydA||WP_011794125.1	dihydropyrimidinase
Aave_4328	553.962	135.401	2.0326	7.32e-46	3.11e-43	AAVE_RS21525	WP_011797341.1	EamA family transporter
Aave_4329	452.635	112.589	2.0073	2.25e-10	5.89e-09	AAVE_RS21530	WP_011797342.1	EamA family transporter
Aave_4331	2847.77	711.3	2.0013	2.25e-11	6.45e-10	AAVE_RS21540	WP_011797344.1	arginase family protein
Aave_0913	331.336	84.1946	1.9765	0.0034439	0.02044	AAVE_RS04485	WP_011794069.1	ABC transporter ATP-binding protein
Aave_0968	926.305	236.84	1.9676	1.16e-18	6.96e-17	AAVE_RS04760	WP_011794124.1	NCS1 family nucleobase:cation symporter-1
Aave_0606	5320.59	1372.58	1.9547	1.65e-13	5.94e-12	AAVE_RS03010	WP_011793781.1	sugar ABC transporter permease
Aave_0970	1552.66	404.256	1.9414	8.46e-25	8.23e-23	AAVE_RS04770	WP_011794126.1	Zn-dependent hydrolase
Aave_0608	2003.46	522.183	1.9399	1.14e-39	3.54e-37	AAVE_RS03020	WP_011793783.1	DUF2160 domain-containing protein
Aave_0619	48.4922	12.7296	1.9296	8.63e-08	1.59e-06	rpmD	rpmD||WP_011793794.1	50S ribosomal protein L30
Aave_1653	289.824	76.2969	1.9255	5.95e-05	0.00061483	AAVE_RS08215	WP_011794788.1	tripartite tricarboxylate transporter substrate binding protein
Aave_4330	1392.12	367.883	1.92	2.07e-13	7.32e-12	AAVE_RS21535	WP_011797343.1	DegT/DnrJ/EryC1/StrS family aminotransferase
Aave_0604	9396.91	2494.54	1.9134	1.79e-11	5.15e-10	AAVE_RS03000	WP_011793779.1	ABC transporter ATP-binding protein
Aave_4507	13125.7	3523.25	1.8974	8.1e-43	3.15e-40	AAVE_RS22410	WP_011797513.1	D-amino acid dehydrogenase
Aave_0609	63934.5	17698.4	1.853	4.9e-18	2.69e-16	AAVE_RS03025	WP_011793784.1	carbohydrate ABC transporter substrate-binding protein
Aave_1652	318.636	89.2371	1.8362	0.0014557	0.010029	AAVE_RS08210	WP_011794787.1	hydroxymethylglutaryl-CoA lyase
Aave_4435	1111.5	312.447	1.8308	3.18e-52	2.12e-49	AAVE_RS22075	WP_011797446.1	LysE family translocator
Aave_1230	1077.14	320.974	1.7467	6.51e-21	4.61e-19	AAVE_RS06050	WP_011794373.1	30S ribosomal protein S18
Aave_0346	95.5114	28.8403	1.7276	6.29e-06	8.16e-05	rpmC	rpmC||WP_011793530.1	50S ribosomal protein L29
Aave_0347	1932.39	584.789	1.7244	2.16e-21	1.65e-19	rpsQ	WP_011793531.1||rpsQ	30S ribosomal protein S17
Aave_0971	123.391	37.7579	1.7084	1.09e-13	4.09e-12	AAVE_RS04775	WP_011794127.1	peptidoglycan-binding protein
Aave_1654	479.665	149.287	1.6839	0.0022563	0.014552	AAVE_RS08220	WP_011794789.1	tripartite tricarboxylate transporter substrate binding protein
Aave_0342	805.151	252.528	1.6728	7.4e-29	1.23e-26	rpsS	rpsS||WP_011793526.1	30S ribosomal protein S19
Aave_1231	4156.88	1335.47	1.6382	2.93e-23	2.68e-21	AAVE_RS06055	WP_011794374.1	50S ribosomal protein L9
Aave_4322	2059.84	667.164	1.6264	4.28e-13	1.5e-11	AAVE_RS21495	-	efflux transporter outer membrane subunit
Aave_0345	7180.06	2388.35	1.588	4.16e-21	3.09e-19	rplP	WP_011793529.1||rplP	50S ribosomal protein L16
Aave_0621	18595.6	6220.39	1.5799	2.71e-26	3.25e-24	secY	secY||WP_011793796.1	preprotein translocase subunit SecY
Aave_0617	1992.93	670.969	1.5706	2.63e-28	4.09e-26	rplR	WP_011793792.1||rplR	50S ribosomal protein L18
Aave_1884	1049.12	354.031	1.5672	2.76e-18	1.55e-16	rpsP	WP_011795013.1||rpsP	30S ribosomal protein S16
Aave_4532	8895.41	3005.03	1.5657	3.13e-23	2.81e-21	rplL	WP_011797538.1||rplL	50S ribosomal protein L7/L12
Aave_0610	16059.6	5436.25	1.5628	2.92e-22	2.44e-20	AAVE_RS03030	WP_041827218.1	glycerol-3-phosphate dehydrogenase/oxidase
Aave_0618	6410.65	2233.19	1.5214	4.07e-32	7.61e-30	rpsE	rpsE||WP_011793793.1	30S ribosomal protein S5
Aave_1229	1103.95	387.172	1.5116	5.3e-21	3.87e-19	priB	priB||WP_011794372.1	primosomal replication protein N
Aave_4746	7056.39	2521.39	1.4847	0.00022303	0.0019802	AAVE_RS23645	WP_011797744.1	CoA-acylating methylmalonate-semialdehyde dehydrogenase
Aave_0616	5751.87	2061.35	1.4804	1.73e-41	6.22e-39	rplF	rplF||WP_011793791.1	50S ribosomal protein L6
Aave_0620	4418.06	1590.91	1.4736	1.76e-39	5.13e-37	rplO	rplO||WP_011793795.1	50S ribosomal protein L15
Aave_0658	167.95	61.2591	1.455	0.0085141	0.042398	AAVE_RS03270	WP_041827219.1	helix-turn-helix transcriptional regulator
Aave_0344	15410.2	5667.12	1.4432	3.29e-22	2.69e-20	rpsC	WP_011793528.1||rpsC	30S ribosomal protein S3
Aave_0615	2147.47	792.308	1.4385	1.47e-25	1.52e-23	rpsH	WP_011793790.1||rpsH	30S ribosomal protein S8
Aave_2860	6129.18	2289.24	1.4208	0.00010985	0.0010623	aceA	aceA||WP_011795949.1	isocitrate lyase
Aave_0602	8895.63	3334.24	1.4157	7.48e-09	1.58e-07	glpK	glpK||WP_011793777.1	glycerol kinase GlpK
Aave_4533	9780.02	3685.14	1.4081	5.53e-41	1.85e-38	rplJ	rplJ||WP_011797539.1	50S ribosomal protein L10
Aave_4052	5254.27	1984.92	1.4044	1.31e-13	4.82e-12	rpsI	WP_011797079.1||rpsI	30S ribosomal protein S9
Aave_2092	140.435	53.1397	1.402	5.62e-09	1.2e-07	AAVE_RS10490	WP_007833691.1	30S ribosomal protein S21
Aave_0341	6209.9	2361.82	1.3947	5.28e-24	4.94e-22	rplB	WP_011793525.1||rplB	50S ribosomal protein L2
Aave_0343	1680.88	644.047	1.384	1.35e-24	1.29e-22	rplV	rplV||WP_011793527.1	50S ribosomal protein L22
Aave_0337	2516.21	972.55	1.3714	3.11e-38	8.06e-36	rpsJ	WP_003059431.1||rpsJ	30S ribosomal protein S10
Aave_4745	1773	694.462	1.3522	0.00063756	0.0049178	AAVE_RS23640	WP_011797743.1	DJ-1/PfpI family protein
Aave_4440	827.407	325.104	1.3477	5.57e-28	8.39e-26	AAVE_RS22100	WP_046059948.1	VOC family protein
Aave_4744	6461.26	2542.23	1.3457	8.06e-07	1.25e-05	AAVE_RS23635	WP_011797742.1	aspartate aminotransferase family protein
Aave_3428	273.033	107.957	1.3386	2.23e-08	4.43e-07	rpmB	rpmB||WP_005797187.1	50S ribosomal protein L28
Aave_3313	417.665	166.148	1.3299	0.00023993	0.0021066	AAVE_RS16555	WP_011796378.1	biopolymer transporter ExbD
Aave_1228	1985.38	794.601	1.3211	1.75e-18	1.04e-16	rpsF	WP_011794371.1||rpsF	30S ribosomal protein S6
Aave_3674	1680.74	675.695	1.3147	1.35e-13	4.92e-12	rpmA	rpmA||WP_011796716.1	50S ribosomal protein L27
Aave_4053	3640.52	1464.73	1.3135	6.94e-20	4.63e-18	rplM	WP_011797080.1||rplM	50S ribosomal protein L13
Aave_1982	10873.9	4407.61	1.3028	2.75e-07	4.66e-06	AAVE_RS09945	WP_011795108.1	acyl-CoA dehydrogenase
Aave_0614	842.317	343.779	1.2929	1.98e-14	8.04e-13	rpsN	WP_011793789.1||rpsN	30S ribosomal protein S14
Aave_2635	1269.81	519.253	1.2901	1.2e-14	5.01e-13	AAVE_RS13145	WP_011795731.1	type B 50S ribosomal protein L31
Aave_0623	2626.02	1080.47	1.2812	9.55e-27	1.24e-24	rpsM	WP_011793798.1||rpsM	30S ribosomal protein S13
Aave_3312	1121.53	464.029	1.2732	0.0037177	0.021599	AAVE_RS16550	WP_011796377.1	MotA/TolQ/ExbB proton channel family protein
Aave_0626	12760.9	5284.13	1.272	5.23e-26	6.11e-24	rpoA	rpoA||WP_011793801.1	DNA-directed RNA polymerase subunit alpha
Aave_2527	198.63	82.8159	1.2621	7.97e-12	2.37e-10	AAVE_RS12615	WP_011795627.1	efflux RND transporter periplasmic adaptor subunit
Aave_0613	3338.77	1399.54	1.2544	6.11e-15	2.59e-13	rplE	rplE||WP_011793788.1	50S ribosomal protein L5
Aave_0603	1448.72	624.9	1.2131	2.86e-11	8.04e-10	AAVE_RS02995	WP_011793778.1	DeoR/GlpR transcriptional regulator
Aave_0612	1590.07	686.435	1.2119	7.46e-10	1.82e-08	rplX	rplX||WP_011793787.1	50S ribosomal protein L24
Aave_4441	1881.26	812.256	1.2117	4.2e-16	2.07e-14	AAVE_RS22105	WP_011797452.1	threonine dehydratase
Aave_0625	9316.46	4048.82	1.2023	6.42e-26	7.31e-24	rpsD	rpsD||WP_011793800.1	30S ribosomal protein S4
Aave_3321	3830.27	1683.8	1.1857	0.00023903	0.0021027	putA	putA||WP_011796386.1	trifunctional transcriptional regulator/proline dehydrogenase/L-glutamate gamma-semialdehyde dehydrogenase
Aave_4439	1593.29	701.017	1.1845	3.95e-27	5.27e-25	AAVE_RS22095	WP_011797450.1	PhzF family phenazine biosynthesis protein
Aave_1167	571.736	251.58	1.1843	2.31e-05	0.00026221	rpsT	rpsT||WP_011794312.1	30S ribosomal protein S20
Aave_1981	9024.01	3971.23	1.1842	0.00010525	0.0010242	AAVE_RS09940	WP_011795107.1	CoA transferase
Aave_1491	920.145	406.802	1.1775	0.0032949	0.019674	fumC	WP_011794631.1||fumC	class II fumarate hydratase
Aave_2528	765.514	340.195	1.1701	7.97e-09	1.68e-07	AAVE_RS12620	WP_011795628.1	multidrug efflux RND transporter permease subunit
Aave_0624	5032.88	2265.9	1.1513	6.76e-19	4.33e-17	rpsK	rpsK||WP_011793799.1	30S ribosomal protein S11
Aave_1887	3162.17	1447.29	1.1276	1.31e-25	1.42e-23	rplS	WP_011795016.1||rplS	50S ribosomal protein L19
Aave_0339	2798.78	1289.07	1.1185	8.54e-10	2.06e-08	rplD	rplD||WP_011793523.1	50S ribosomal protein L4
Aave_4182	24218.2	11168.1	1.1167	4.34e-07	7.14e-06	AAVE_RS20820	WP_011797197.1	asparaginase
Aave_1648	2105.14	974.264	1.1115	1.84e-12	5.94e-11	efp	efp||WP_011794783.1	elongation factor P
Aave_0627	2079.53	962.636	1.1112	1.86e-25	1.89e-23	rplQ	WP_011793802.1||rplQ	50S ribosomal protein L17
Aave_2016	10374.5	4844.86	1.0985	0.00067265	0.0051172	AAVE_RS10115	WP_011795141.1	TRAP transporter substrate-binding protein
Aave_1651	280.54	131.299	1.0953	0.0075238	0.038257	AAVE_RS08205	WP_041827898.1	CoA transferase
Aave_1877	5740.25	2713.26	1.0811	1.43e-05	0.00017311	AAVE_RS09430	WP_011795006.1	ABC transporter ATP-binding protein
Aave_1069	871.745	412.547	1.0793	0.0004853	0.0039423	AAVE_RS05250	WP_011794224.1	tripartite tricarboxylate transporter TctB family protein
Aave_0914	248.094	117.668	1.0762	0.0018331	0.012232	AAVE_RS04490	WP_041827232.1	iron ABC transporter permease
Aave_3611	5199.25	2471.34	1.073	6.99e-19	4.41e-17	AAVE_RS17995	WP_011796659.1	50S ribosomal protein L25/general stress protein Ctc
Aave_1273	351.754	168.118	1.0651	9.51e-11	2.57e-09	nuoK	nuoK||WP_011794416.1	NADH-quinone oxidoreductase subunit NuoK
Aave_1888	536.93	257.498	1.0602	8.46e-16	4.03e-14	AAVE_RS09485	WP_011795017.1	CoA pyrophosphatase
Aave_1272	2763.4	1327.45	1.0578	6.61e-14	2.53e-12	AAVE_RS06270	WP_011794415.1	NADH-quinone oxidoreductase subunit J
Aave_1262	872.035	419.554	1.0555	8.83e-19	5.5e-17	secG	secG||WP_011794405.1	preprotein translocase subunit SecG
Aave_3675	1921	928.837	1.0484	2.76e-18	1.55e-16	rplU	WP_011796717.1||rplU	50S ribosomal protein L21
Aave_1277	122.649	59.463	1.0445	7.75e-07	1.22e-05	AAVE_RS06300	WP_017438332.1	DUF2818 family protein
Aave_4788	596.623	290.053	1.0405	2.65e-06	3.76e-05	AAVE_RS23855	WP_041828349.1	PepSY domain-containing protein
Aave_1825	6177.41	3010.4	1.037	2.49e-14	9.93e-13	AAVE_RS09135	WP_011794955.1	UMP kinase
Aave_2856	7362.81	3592.27	1.0354	1.33e-25	1.42e-23	rplT	WP_011795945.1||rplT	50S ribosomal protein L20
Aave_4535	7234.94	3546.31	1.0287	2.51e-25	2.49e-23	rplK	WP_011797541.1||rplK	50S ribosomal protein L11
Aave_1878	6961.92	3421.01	1.0251	4.66e-05	0.00050335	AAVE_RS09435	WP_011795007.1	ABC transporter ATP-binding protein
Aave_4528	1743.55	869.167	1.0043	1.73e-20	1.19e-18	rsmB	rsmB||WP_011797534.1	16S rRNA (cytosine(967)-C(5))-methyltransferase RsmB
Aave_3814	189.865	95.6271	0.98948	1.16e-06	1.76e-05	AAVE_RS18970	WP_011796846.1	amino acid synthesis family protein
Aave_1232	1133.65	571.317	0.98861	6.46e-14	2.52e-12	dnaB	dnaB||WP_011794375.1	replicative DNA helicase
Aave_1876	5725.5	2890.34	0.98617	6.68e-06	8.59e-05	AAVE_RS09425	WP_011795005.1	ABC transporter ATP-binding protein
Aave_1260	5081.8	2579.05	0.9785	1.83e-22	1.56e-20	AAVE_RS06205	WP_041827851.1	NAD(P)H-quinone oxidoreductase
Aave_3315	337.166	171.776	0.97293	4.74e-11	1.31e-09	AAVE_RS16565	WP_011796380.1	heme-binding protein
Aave_4529	972.406	498.717	0.96334	1.04e-16	5.42e-15	AAVE_RS22520	WP_011797535.1	hypothetical protein
Aave_0611	1672.03	864.367	0.95188	2.29e-18	1.32e-16	rplN	rplN||WP_011793786.1	50S ribosomal protein L14
Aave_4534	16268.9	8445.33	0.94589	9.68e-19	5.95e-17	rplA	rplA||WP_011797540.1	50S ribosomal protein L1
Aave_2611	19675.8	10218.7	0.94521	2.67e-17	1.43e-15	carB	WP_017438626.1||carB	carbamoyl-phosphate synthase large subunit
Aave_4345	8493.04	4414.22	0.94412	7.32e-05	0.00074146	AAVE_RS21600	WP_011797358.1	MHS family MFS transporter
Aave_4531	36327.1	18902.6	0.94246	6.6e-14	2.53e-12	rpoB	WP_011797537.1||rpoB	DNA-directed RNA polymerase subunit beta
Aave_1274	9542.55	4987.92	0.93594	1.83e-12	5.92e-11	nuoL	nuoL||WP_017438333.1	NADH-quinone oxidoreductase subunit L
Aave_4530	48446.8	25399	0.93163	1.91e-15	8.58e-14	rpoC	rpoC||WP_011797536.1	DNA-directed RNA polymerase subunit beta'
Aave_1275	7062.72	3719.71	0.92504	2e-14	8.04e-13	AAVE_RS06285	WP_011794418.1	NADH-quinone oxidoreductase subunit M
Aave_3285	17651.2	9314.13	0.92227	4.14e-18	2.3e-16	rpsA	WP_011796350.1||rpsA	30S ribosomal protein S1
Aave_3380	5629.41	2974.5	0.92034	1.19e-09	2.8e-08	typA	typA||WP_011796439.1	translational GTPase TypA
Aave_4678	1410.22	749.2	0.9125	5.55e-09	1.19e-07	AAVE_RS25090	WP_081436493.1	O-antigen ligase C-terminal domain-containing protein
Aave_2529	528.934	282.215	0.90629	0.00016389	0.0015249	AAVE_RS12625	WP_011795629.1	efflux transporter outer membrane subunit
Aave_0982	645.628	344.942	0.90435	4.51e-09	9.84e-08	AAVE_RS04830	WP_011794138.1	alpha/beta fold hydrolase
Aave_1270	6311.96	3397.31	0.8937	1.44e-15	6.68e-14	nuoH	nuoH||WP_011794413.1	NADH-quinone oxidoreductase subunit NuoH
Aave_2018	1642.83	884.878	0.89263	0.0073741	0.037644	AAVE_RS10125	WP_011795143.1	TRAP transporter large permease subunit
Aave_0300	1557.35	839.93	0.89075	4.5e-16	2.17e-14	AAVE_RS01475	WP_011793485.1	amino acid ABC transporter permease
Aave_0601	2775.96	1505.07	0.88316	2.41e-11	6.83e-10	AAVE_RS02985	WP_011793776.1	pyrroline-5-carboxylate reductase
Aave_1261	2711.44	1478.8	0.87463	1.36e-11	3.97e-10	AAVE_RS06210	WP_011794404.1	triose-phosphate isomerase
Aave_4437	7220.39	3957.34	0.86755	1.16e-18	6.96e-17	AAVE_RS22085	WP_011797448.1	PLP-dependent aminotransferase family protein
Aave_1271	2505.53	1373.44	0.86732	1.27e-10	3.39e-09	nuoI	WP_011794414.1||nuoI	NADH-quinone oxidoreductase subunit NuoI
Aave_4443	1007.23	552.564	0.86618	1.98e-09	4.56e-08	AAVE_RS22115	WP_011797454.1	histidine phosphatase family protein
Aave_4683	15334.2	8431.9	0.86282	6.14e-07	9.83e-06	AAVE_RS23355	WP_011797684.1	succinate--CoA ligase subunit alpha
Aave_1824	9146.91	5051.36	0.85661	1.67e-11	4.83e-10	AAVE_RS09130	WP_011794954.1	elongation factor Ts
-	516.994	286.349	0.85237	4.73e-05	0.00050932	AAVE_RS25875	WP_133246138.1	hypothetical protein
Aave_1070	6220.45	3451.29	0.84988	0.0027027	0.016655	AAVE_RS05255	WP_011794225.1	tripartite tricarboxylate transporter permease
Aave_3729	262.587	145.94	0.84742	0.0023819	0.015096	AAVE_RS18580	WP_011796770.1	non-ribosomal peptide synthetase
Aave_2211	267.759	149.366	0.84208	0.0011059	0.007935	AAVE_RS11040	WP_011795325.1	putative transporter
Aave_1826	4775.3	2671.44	0.83797	5.55e-13	1.9e-11	frr	frr||WP_011794956.1	ribosome recycling factor
Aave_1937	2889.5	1620.53	0.83435	1.22e-07	2.19e-06	AAVE_RS09725	WP_011795064.1	transporter substrate-binding domain-containing protein
Aave_4684	7799.52	4394.04	0.82784	7.36e-07	1.16e-05	sucC	sucC||WP_011797685.1	ADP-forming succinate--CoA ligase subunit beta
Aave_1267	1951.63	1102.24	0.82424	1.16e-09	2.75e-08	nuoE	WP_041827852.1||nuoE	NADH-quinone oxidoreductase subunit NuoE
Aave_0335	23282.2	13152	0.82394	1.63e-14	6.76e-13	fusA	WP_011793520.1||fusA	elongation factor G
Aave_4438	4041.53	2294.27	0.81687	4.38e-16	2.13e-14	AAVE_RS22090	WP_011797449.1	glutathione S-transferase
Aave_3636	726.773	414.096	0.81154	2.28e-07	3.93e-06	AAVE_RS18115	WP_011796683.1	hypothetical protein
Aave_4051	714.596	407.852	0.80908	3.39e-11	9.41e-10	AAVE_RS20145	WP_011797078.1	hypothetical protein
Aave_2866	1432.16	817.549	0.80881	0.0010462	0.007588	AAVE_RS14285	WP_011795955.1	Fe(3+) ABC transporter substrate-binding protein
Aave_3075	2362.97	1349.43	0.80825	2.1e-06	3.06e-05	AAVE_RS15385	WP_011796151.1	Crp/Fnr family transcriptional regulator
Aave_1276	7305.05	4174.48	0.8073	5.98e-14	2.37e-12	nuoN	WP_011794419.1||nuoN	NADH-quinone oxidoreductase subunit NuoN
Aave_1936	1238.05	707.977	0.80629	6.05e-10	1.52e-08	AAVE_RS09720	WP_046059764.1	FAD-dependent oxidoreductase
-	255.037	145.953	0.80521	2.98e-06	4.17e-05	AAVE_RS05705	WP_041827256.1	FeoB-associated Cys-rich membrane protein
Aave_1913	291.113	166.66	0.80467	1.25e-07	2.24e-06	AAVE_RS09605	WP_011795040.1	tripartite tricarboxylate transporter substrate binding protein BugE
Aave_3286	190.3	109.025	0.80362	3.67e-06	5.04e-05	AAVE_RS16420	WP_011796351.1	integration host factor subunit beta
Aave_4434	985.887	564.93	0.80335	2.83e-12	9e-11	AAVE_RS22070	WP_011797445.1	PLP-dependent aminotransferase family protein
Aave_1886	1100.55	633.181	0.79753	1.12e-10	3.02e-09	trmD	WP_011795015.1||trmD	tRNA (guanosine(37)-N1)-methyltransferase TrmD
Aave_1268	12797.4	7407.23	0.78885	2.65e-10	6.87e-09	nuoF	WP_011794411.1||nuoF	NADH-quinone oxidoreductase subunit NuoF
Aave_3439	5012.66	2904.02	0.78752	0.00020061	0.001809	AAVE_RS17170	WP_011796494.1	acyl-CoA dehydrogenase family protein
Aave_2019	514.945	298.49	0.78674	0.0048575	0.026947	AAVE_RS10130	WP_011795144.1	TRAP transporter small permease subunit
Aave_1885	1149.76	667.776	0.7839	2.97e-12	9.38e-11	rimM	rimM||WP_011795014.1	ribosome maturation factor RimM
Aave_4795	614.874	357.583	0.78201	4.7e-10	1.19e-08	AAVE_RS23890	WP_011797792.1	ribonuclease P protein component
Aave_4780	11098.8	6462.55	0.78023	4.97e-08	9.39e-07	AAVE_RS23815	WP_011797777.1	RNA-binding protein
Aave_1259	16624.6	9683.46	0.77973	5.45e-12	1.68e-10	pnp	pnp||WP_011794402.1	polyribonucleotide nucleotidyltransferase
Aave_0408	4696.21	2736.02	0.77942	6.09e-14	2.39e-12	AAVE_RS02010	WP_017439071.1	malate synthase G
Aave_0373	3441.46	2012.93	0.77373	5.24e-12	1.62e-10	AAVE_RS01845	WP_011793557.1	F0F1 ATP synthase subunit epsilon
Aave_2895	1599.99	942.34	0.76374	1.51e-07	2.67e-06	AAVE_RS14440	WP_011795982.1	hypothetical protein
Aave_0298	412.163	243.203	0.76105	3.42e-08	6.62e-07	AAVE_RS01465	WP_011793483.1	DMT family transporter
Aave_2857	287.538	169.839	0.75959	2.68e-05	0.00030295	rpmI	rpmI||WP_011795946.1	50S ribosomal protein L35
Aave_0369	6269.75	3716.84	0.75433	1.29e-13	4.78e-12	AAVE_RS01825	WP_011793553.1	F0F1 ATP synthase subunit delta
Aave_1368	93.4407	55.5766	0.74957	0.00098669	0.0071901	AAVE_RS06750	WP_011794511.1	DUF4198 domain-containing protein
Aave_0371	12046.1	7173.55	0.7478	1.53e-12	5.03e-11	atpG	WP_011793555.1||atpG	F0F1 ATP synthase subunit gamma
Aave_0370	31054.8	18536.3	0.74446	5.69e-12	1.73e-10	AAVE_RS01830	WP_011793554.1	F0F1 ATP synthase subunit alpha
Aave_0780	6378.12	3818.62	0.74008	0.00012194	0.0011624	AAVE_RS03845	WP_011793938.1	hypothetical protein
Aave_4537	2376.72	1423.15	0.73989	5.7e-11	1.57e-09	secE	WP_011797543.1||secE	preprotein translocase subunit SecE
Aave_3128	928.732	556.257	0.73951	1.53e-10	4.07e-09	AAVE_RS15650	WP_011796202.1	PAS and helix-turn-helix domain-containing protein
Aave_2017	575.238	344.759	0.73857	0.0049595	0.027415	AAVE_RS10120	WP_011795142.1	hypothetical protein
Aave_3311	322.227	194.112	0.73119	0.0022407	0.014496	AAVE_RS16545	WP_011796376.1	energy transducer TonB
Aave_2210	11768	7116.98	0.72553	1.62e-07	2.83e-06	acnB	acnB||WP_011795324.1	bifunctional aconitate hydratase 2/2-methylisocitrate dehydratase
Aave_1460	12343.7	7470.11	0.72457	1.16e-08	2.42e-07	AAVE_RS07250	WP_011794601.1	trigger factor
Aave_2900	208.408	126.203	0.72367	1.68e-05	0.00019822	terL	terL||WP_011795987.1	phage terminase large subunit
Aave_1266	9789.25	5959.79	0.71594	3.92e-09	8.62e-08	AAVE_RS06240	WP_011794409.1	NADH-quinone oxidoreductase subunit D
Aave_4586	147.387	89.8164	0.71456	0.00014946	0.0014047	AAVE_RS22860	WP_011797591.1	hypothetical protein
Aave_1827	2724.79	1661.31	0.71383	3.87e-12	1.2e-10	uppS	uppS||WP_011794957.1	di-trans%2Cpoly-cis-decaprenylcistransferase
Aave_1269	15281.6	9317.3	0.71381	5.96e-09	1.27e-07	AAVE_RS06255	WP_011794412.1	NADH-quinone oxidoreductase subunit G
Aave_4567	3093.64	1889.95	0.71096	0.0036916	0.02151	AAVE_RS22760	WP_081436491.1	SGNH/GDSL hydrolase family protein
Aave_1258	771.035	471.103	0.71075	2.19e-09	5.01e-08	rpsO	rpsO||WP_011794401.1	30S ribosomal protein S15
Aave_1420	1571.16	964.316	0.70426	2.61e-09	5.93e-08	ndk	WP_011794561.1||ndk	nucleoside-diphosphate kinase
Aave_1421	1531.1	943.919	0.69783	4.42e-10	1.13e-08	rlmN	rlmN||WP_011794562.1	23S rRNA (adenine(2503)-C(2))-methyltransferase RlmN
Aave_0301	5801.22	3585.58	0.69415	7.4e-08	1.38e-06	AAVE_RS01480	WP_011793486.1	amino acid ABC transporter substrate-binding protein
Aave_0338	5389.91	3340.41	0.69024	4.2e-08	8.01e-07	rplC	WP_011793522.1||rplC	50S ribosomal protein L3
Aave_3637	3648.34	2261.55	0.68992	5.74e-07	9.25e-06	aspS	aspS||WP_011796684.1	aspartate--tRNA ligase
Aave_1011	460.511	286.718	0.6836	7.81e-06	9.89e-05	AAVE_RS04975	WP_011794167.1	amino acid ABC transporter permease
Aave_1558	121.635	76.3712	0.67146	0.00084685	0.0062589	AAVE_RS25340	WP_133246160.1	hypothetical protein
Aave_3126	6547.55	4132.79	0.66384	0.0061102	0.032359	AAVE_RS15640	WP_011796200.1	CoA transferase subunit B
Aave_0299	2022.98	1278.78	0.66171	6.32e-10	1.58e-08	AAVE_RS01470	WP_011793484.1	amino acid ABC transporter ATP-binding protein
Aave_0334	3845.83	2437.7	0.65778	6.16e-11	1.68e-09	rpsG	rpsG||WP_011793519.1	30S ribosomal protein S7
Aave_2873	1738.6	1104.27	0.65483	0.00017828	0.0016264	AAVE_RS14320	WP_011795962.1	SDR family oxidoreductase
Aave_3913	575.869	365.808	0.65466	0.0021619	0.014045	AAVE_RS19455	WP_011796943.1	MaoC family dehydratase
Aave_0367	1421.31	904.563	0.65193	1.57e-05	0.00018748	atpE	WP_011793551.1||atpE	F0F1 ATP synthase subunit C
Aave_1828	1794.12	1143.9	0.64931	8.99e-10	2.15e-08	AAVE_RS09150	WP_011794958.1	phosphatidate cytidylyltransferase
Aave_3651	447.82	286.161	0.64609	0.0039558	0.022616	ugpA	WP_017438555.1||ugpA	sn-glycerol-3-phosphate ABC transporter permease UgpA
Aave_3382	1511.33	966.85	0.64445	2.39e-09	5.45e-08	rbfA	WP_011796441.1||rbfA	30S ribosome-binding factor RbfA
Aave_2795	5555.21	3557.06	0.64316	2.88e-05	0.00032294	AAVE_RS13930	WP_011795884.1	TRAP transporter large permease subunit
Aave_3320	201.679	129.355	0.64072	0.00063811	0.0049178	AAVE_RS16590	WP_011796385.1	Lrp/AsnC ligand binding domain-containing protein
Aave_0333	2132.99	1368.33	0.64046	1.05e-08	2.2e-07	rpsL	rpsL||WP_011793518.1	30S ribosomal protein S12
Aave_3446	132.669	85.421	0.63516	0.0013411	0.0093357	AAVE_RS17205	WP_011796501.1	TRAP transporter small permease
Aave_0372	23598.2	15203.8	0.63424	7.46e-10	1.82e-08	atpD	WP_011793556.1||atpD	F0F1 ATP synthase subunit beta
Aave_1660	256.734	165.548	0.63302	0.00062883	0.004871	gsiD	gsiD||WP_011794795.1	glutathione ABC transporter permease GsiD
Aave_4519	315.438	203.558	0.63191	3.76e-05	0.0004146	AAVE_RS25075	WP_011797525.1	helix-turn-helix transcriptional regulator
Aave_3635	190.287	123.016	0.62933	0.0002711	0.0023376	nudB	WP_011796682.1||nudB	dihydroneopterin triphosphate diphosphatase
Aave_2200	493.134	319.267	0.62722	1.44e-06	2.15e-05	AAVE_RS10985	WP_011795314.1	succinate dehydrogenase assembly factor 2
Aave_0779	1536.94	997.618	0.6235	0.0089342	0.044114	AAVE_RS03840	WP_011793937.1	tripartite tricarboxylate transporter substrate binding protein
Aave_4793	2449.47	1590.13	0.62333	1.61e-09	3.77e-08	yidC	yidC||WP_011797790.1	membrane protein insertase YidC
Aave_3650	4434.83	2882.2	0.62171	5.28e-06	6.97e-05	ugpB	ugpB||WP_011796696.1	sn-glycerol-3-phosphate ABC transporter substrate-binding protein UgpB
Aave_3653	1893.23	1230.74	0.62132	0.0018071	0.012093	AAVE_RS18200	WP_011796699.1	sn-glycerol-3-phosphate import ATP-binding protein UgpC
-	875.847	570.727	0.61788	9.6e-08	1.77e-06	AAVE_RS04745	WP_046060467.1	TetR family transcriptional regulator C-terminal domain-containing protein
Aave_2222	11279.9	7351.23	0.6177	0.0013847	0.0096104	cyoB	WP_011795336.1||cyoB	cytochrome o ubiquinol oxidase subunit I
Aave_3381	1730.54	1130.56	0.61419	1.27e-08	2.63e-07	truB	truB||WP_011796440.1	tRNA pseudouridine(55) synthase TruB
Aave_2545	3371.93	2212.79	0.60771	0.0027824	0.017034	AAVE_RS12700	WP_011795644.1	sulfate ABC transporter substrate-binding protein
Aave_0964	1626	1068.17	0.60619	1.08e-05	0.00013287	AAVE_RS04735	WP_011794120.1	glycosyltransferase
Aave_1823	7045.25	4628.65	0.60606	2.87e-09	6.45e-08	rpsB	WP_011794953.1||rpsB	30S ribosomal protein S2
Aave_2865	2184.95	1435.52	0.60603	4.71e-09	1.02e-07	AAVE_RS14280	WP_011795954.1	hypothetical protein
Aave_1875	1968.83	1294.54	0.6049	3.35e-08	6.55e-07	AAVE_RS09420	WP_011795004.1	branched-chain amino acid ABC transporter permease
Aave_3501	338.695	223.671	0.59861	2.82e-05	0.00031775	AAVE_RS17465	WP_011796553.1	dicarboxylate/amino acid:cation symporter
Aave_3383	52108.9	34469	0.59623	1.77e-08	3.57e-07	infB	infB||WP_011796442.1	translation initiation factor IF-2
Aave_1938	458.319	303.426	0.59501	5.85e-06	7.68e-05	AAVE_RS09730	WP_011795065.1	DUF2269 domain-containing protein
Aave_0368	6311.53	4178.94	0.59485	1.6e-08	3.29e-07	AAVE_RS01820	WP_011793552.1	F0F1 ATP synthase subunit B
Aave_1280	1100.89	730.849	0.59103	0.0013179	0.0092153	AAVE_RS06315	WP_017438389.1	ABC transporter ATP-binding protein
Aave_2091	1104.2	733.638	0.58986	1.59e-07	2.8e-06	AAVE_RS10485	WP_011795213.1	GatB/YqeY domain-containing protein
Aave_3679	653.61	434.529	0.58898	1.63e-06	2.41e-05	AAVE_RS18330	WP_011796721.1	LysR family transcriptional regulator
Aave_4527	528.387	351.471	0.58819	3.25e-06	4.53e-05	AAVE_RS22510	WP_011797533.1	DUF4390 domain-containing protein
Aave_0934	1155	768.769	0.58727	0.0045775	0.025607	AAVE_RS04590	WP_011794090.1	ABC transporter permease
Aave_2220	2217.99	1476.47	0.5871	0.00061197	0.0047642	cyoD	WP_011795334.1||cyoD	cytochrome o ubiquinol oxidase subunit IV
Aave_0972	334.388	222.965	0.58471	9.03e-05	0.00089533	AAVE_RS04780	WP_011794128.1	hypothetical protein
Aave_3937	583.33	390.716	0.57819	3.56e-06	4.93e-05	AAVE_RS19575	WP_011796967.1	tripartite tricarboxylate transporter substrate binding protein
Aave_2324	3846.51	2579.29	0.57658	3.92e-07	6.49e-06	AAVE_RS11585	WP_011795436.1	aspartate kinase
Aave_2486	1174.6	788.676	0.57467	3.98e-07	6.57e-06	AAVE_RS12405	WP_011795590.1	cache domain-containing protein
Aave_0945	82811.2	55681.2	0.57263	1.22e-06	1.85e-05	groL	WP_011794101.1||groL	chaperonin GroEL
Aave_3815	958.268	644.581	0.57207	5.6e-05	0.00058225	AAVE_RS18975	WP_041827563.1	hypothetical protein
Aave_2546	456.68	307.331	0.57139	0.00027096	0.0023376	cysT	cysT||WP_011795645.1	sulfate ABC transporter permease subunit CysT
-	872.817	587.853	0.57022	8.55e-07	1.33e-05	AAVE_RS04740	WP_041827239.1	tetratricopeptide repeat protein
Aave_3047	374.552	252.355	0.56971	3.57e-05	0.0003944	AAVE_RS15250	WP_011796124.1	oxidative damage protection protein
Aave_2525	428.424	288.797	0.56898	0.0029458	0.017964	AAVE_RS12605	WP_011795625.1	HAMP domain-containing histidine kinase
Aave_3110	4343.04	2936.13	0.56479	5.58e-05	0.000582	ilvC	WP_011796184.1||ilvC	ketol-acid reductoisomerase
Aave_1161	2227.99	1506.48	0.56457	0.0025619	0.015998	AAVE_RS05700	WP_011794306.1	ferrous iron transporter B
Aave_2221	2163.71	1465.08	0.56252	0.0053855	0.029149	cyoC	cyoC||WP_011795335.1	cytochrome o ubiquinol oxidase subunit III
Aave_2796	1569.97	1067.15	0.55697	0.0077497	0.039005	AAVE_RS13935	WP_011795885.1	TRAP transporter small permease
Aave_0954	988.351	673.121	0.55416	1.85e-05	0.00021575	AAVE_RS04695	WP_011794110.1	ABC transporter permease
Aave_1655	346.354	236.086	0.55293	0.00033359	0.002828	AAVE_RS08225	WP_011794790.1	MurR/RpiR family transcriptional regulator
Aave_0946	1402.66	956.653	0.55209	3.21e-07	5.38e-06	AAVE_RS04650	WP_011794102.1	co-chaperone GroES
Aave_1419	2009.77	1371.13	0.55166	1.1e-07	1.99e-06	AAVE_RS07005	WP_011794560.1	rRNA pseudouridine synthase
Aave_4536	5798.73	3960.56	0.55003	2.51e-08	4.94e-07	nusG	nusG||WP_011797542.1	transcription termination/antitermination protein NusG
Aave_1154	8288.65	5664.33	0.54923	4.68e-05	0.00050536	AAVE_RS05665	WP_011794299.1	FAD-dependent monooxygenase
Aave_1969	599.527	410.573	0.54618	9.34e-06	0.00011568	AAVE_RS09880	WP_011795095.1	AI-2E family transporter
Aave_2880	5433.01	3724.21	0.54482	0.00011388	0.0010946	AAVE_RS14350	WP_011795967.1	enoyl-CoA hydratase/isomerase family protein
Aave_1265	2502.96	1716.29	0.54434	1.28e-07	2.28e-06	AAVE_RS06235	WP_011794408.1	NADH-quinone oxidoreductase subunit C
Aave_2241	14468.9	9931.1	0.54293	2.14e-08	4.29e-07	AAVE_RS11190	WP_011795355.1	MCP four helix bundle domain-containing protein
Aave_2228	198.442	136.55	0.53929	0.001208	0.0085624	ybgC	WP_011795342.1||ybgC	tol-pal system-associated acyl-CoA thioesterase
Aave_3510	24971.1	17187.4	0.53891	0.0020523	0.013438	AAVE_RS17500	WP_011796562.1	ATP-grasp domain-containing protein
Aave_0669	1285.7	885.513	0.53796	0.0012316	0.0086902	AAVE_RS03325	WP_011793843.1	hemerythrin domain-containing protein
Aave_3514	7268.14	5010.71	0.53657	0.00010249	0.0010015	AAVE_RS17520	WP_017439704.1	MFS transporter
Aave_1973	4045.18	2788.83	0.53654	8.62e-08	1.59e-06	pcnB	pcnB||WP_011795099.1	polynucleotide adenylyltransferase PcnB
Aave_3513	6211.42	4286.3	0.53519	0.0022225	0.014398	AAVE_RS17515	WP_011796565.1	LamB/YcsF family protein
Aave_2634	1069.95	738.614	0.53465	1.81e-06	2.66e-05	AAVE_RS13140	WP_011795730.1	hypothetical protein
Aave_1980	558.866	386.317	0.53272	2.08e-05	0.00023912	AAVE_RS09935	WP_041827355.1	hypothetical protein
Aave_4510	11471.2	7933.28	0.53202	3.93e-08	7.53e-07	AAVE_RS22425	WP_011797516.1	HU family DNA-binding protein
Aave_2853	432.645	299.231	0.53192	7.53e-05	0.00076011	AAVE_RS14220	WP_046060281.1	integration host factor subunit alpha
Aave_1646	465.824	322.458	0.53067	7.65e-05	0.00076986	AAVE_RS08180	WP_011794781.1	MFS transporter
Aave_3127	4127.59	2857.28	0.53066	0.0058008	0.030896	AAVE_RS15645	WP_011796201.1	CoA transferase subunit A
Aave_1182	1673.58	1160.26	0.52849	6.78e-07	1.07e-05	plsX	plsX||WP_011794327.1	phosphate acyltransferase PlsX
Aave_2526	333.918	231.716	0.52713	0.00022501	0.0019906	AAVE_RS12610	WP_041827416.1	response regulator transcription factor
Aave_4343	28071.6	19498	0.52579	0.00010235	0.0010015	AAVE_RS21590	WP_011797356.1	porin
Aave_1015	429.489	298.45	0.52513	0.00025549	0.0022224	mlaD	mlaD||WP_011794171.1	outer membrane lipid asymmetry maintenance protein MlaD
Aave_4177	3866.49	2687.23	0.5249	6.37e-06	8.24e-05	AAVE_RS20795	WP_011797192.1	glycine--tRNA ligase subunit beta
Aave_1979	421.539	293.169	0.52393	0.0077294	0.038992	AAVE_RS09930	WP_011795105.1	DUF4124 domain-containing protein
Aave_3008	498.705	347.025	0.52315	0.00059515	0.00468	AAVE_RS15045	WP_011796085.1	PepSY domain-containing protein
Aave_1798	5326.72	3706.71	0.52311	1.06e-07	1.93e-06	AAVE_RS09005	WP_011794930.1	DEAD/DEAH box helicase
Aave_1659	168.767	117.441	0.5231	0.0032929	0.019674	gsiC	gsiC||WP_011794794.1	glutathione ABC transporter permease GsiC
Aave_2219	1392.13	974.277	0.51489	0.003467	0.020551	AAVE_RS11080	WP_011795333.1	SURF1 family protein
Aave_1016	2080.28	1458.56	0.51223	9.49e-07	1.47e-05	AAVE_RS05000	WP_011794172.1	VacJ family lipoprotein
Aave_1845	528.81	370.912	0.51167	5.48e-05	0.00057238	AAVE_RS09240	WP_011794975.1	DUF4276 family protein
Aave_4181	1068.6	749.565	0.51159	5.16e-06	6.85e-05	fabA	WP_011797196.1||fabA	3-hydroxyacyl-[acyl-carrier-protein] dehydratase FabA
Aave_4064	160.794	112.839	0.51094	0.0051416	0.028089	AAVE_RS20210	WP_017437919.1	EamA family transporter
Aave_0102	702.217	493.168	0.50984	2.13e-05	0.0002443	AAVE_RS00505	WP_011793293.1	pyrimidine permease
Aave_2448	160.27	112.749	0.50739	0.0050789	0.027845	fdx	WP_011795552.1||fdx	ISC system 2Fe-2S type ferredoxin
Aave_1658	1556.36	1095.5	0.50658	2e-06	2.92e-05	gsiB	WP_011794793.1||gsiB	glutathione ABC transporter substrate-binding protein GsiB
Aave_1829	2782.22	1958.55	0.50645	6.65e-07	1.06e-05	AAVE_RS09155	WP_011794959.1	1-deoxy-D-xylulose-5-phosphate reductoisomerase
Aave_3076	1032.47	727.387	0.5053	8.87e-05	0.00088201	AAVE_RS15390	WP_011796152.1	phosphotransferase
Aave_2108	1370.74	966.446	0.50419	0.0001175	0.0011224	AAVE_RS10565	WP_011795228.1	MCP four helix bundle domain-containing protein
Aave_1862	307.16	216.782	0.50274	0.00050756	0.0040946	AAVE_RS09325	WP_011794992.1	CvpA family protein
Aave_0950	2933.68	2072.59	0.50127	0.0003426	0.002899	AAVE_RS04675	WP_011794106.1	Gfo/Idh/MocA family oxidoreductase
Aave_3652	581.133	410.636	0.50101	0.0025155	0.015775	ugpE	WP_011796698.1||ugpE	sn-glycerol-3-phosphate ABC transporter permease UgpE
Aave_4679	24095.6	17031.3	0.50058	1.85e-07	3.22e-06	AAVE_RS25095	WP_011797680.1	pilin
Aave_4033	242.931	172.065	0.49759	0.0015041	0.010317	AAVE_RS20055	WP_011797060.1	DUF2309 domain-containing protein
Aave_1666	533.169	378.037	0.49606	0.0070936	0.036491	AAVE_RS08280	WP_011794801.1	HU family DNA-binding protein
Aave_2736	322.506	228.944	0.49433	0.00060664	0.0047511	AAVE_RS13640	WP_011795826.1	hypothetical protein
Aave_0362	5494.47	3912.55	0.48987	1.54e-06	2.29e-05	lipA	lipA||WP_011793546.1	lipoyl synthase
Aave_1921	1492.64	1064.26	0.48801	5.03e-05	0.00053409	AAVE_RS09645	WP_011795048.1	hypothetical protein
Aave_3612	680.352	485.151	0.48785	5.18e-05	0.00054729	pth	WP_011796660.1||pth	aminoacyl-tRNA hydrolase
Aave_1436	1013.76	722.982	0.48768	1.54e-05	0.00018448	AAVE_RS07115	WP_041827868.1	pseudouridine synthase
Aave_3512	5398.46	3854.1	0.48615	5.12e-05	0.00054204	AAVE_RS17510	WP_011796564.1	putative hydro-lyase
Aave_0628	718.315	514.563	0.48127	5.34e-05	0.00055936	AAVE_RS03120	WP_011793803.1	Hsp70 family protein
Aave_4526	1797.85	1287.97	0.48117	5.16e-06	6.85e-05	AAVE_RS22505	WP_011797532.1	HAMP domain-containing protein
Aave_1972	515.742	369.581	0.48076	0.0001652	0.0015311	AAVE_RS09895	WP_011795098.1	HAD family hydrolase
Aave_0035	8303.27	5951.86	0.48034	0.0077576	0.039005	AAVE_RS00175	WP_011793230.1	HAMP domain-containing protein
Aave_1846	1682.67	1207.11	0.47919	6.88e-06	8.83e-05	AAVE_RS09245	WP_011794976.1	AAA family ATPase
Aave_1954	839.762	602.433	0.47918	3.26e-05	0.00036214	AAVE_RS09810	WP_011795080.1	DUF3079 domain-containing protein
Aave_1867	602.133	431.997	0.47906	9.52e-05	0.00093807	AAVE_RS09380	WP_011794997.1	multidrug effflux MFS transporter
Aave_1172	819.28	589.185	0.47563	4.6e-05	0.00049904	yaaA	yaaA||WP_011794317.1	peroxide stress protein YaaA
Aave_2097	394.364	284.452	0.47134	0.00055401	0.0043935	AAVE_RS10510	WP_011795217.1	NAD(P)/FAD-dependent oxidoreductase
Aave_0134	26115.4	18856.3	0.46985	1.03e-06	1.58e-05	AAVE_RS00665	WP_011793324.1	universal stress protein
Aave_3511	15944.4	11533	0.46728	0.002601	0.01617	pxpB	WP_011796563.1||pxpB	5-oxoprolinase subunit PxpB
Aave_3943	470.371	340.535	0.466	0.00032338	0.0027495	pcaD	pcaD||WP_011796973.1	3-oxoadipate enol-lactonase
Aave_4624	1623.77	1175.81	0.4657	1.27e-05	0.00015396	AAVE_RS23060	WP_011797627.1	Fic family protein
Aave_1661	275.004	199.678	0.46177	0.0023415	0.014921	AAVE_RS08255	WP_011794796.1	P1 family peptidase
Aave_3898	1153.85	838.347	0.46084	3.21e-05	0.00035824	AAVE_RS19375	WP_011796928.1	SCO family protein
Aave_0667	6973.79	5073	0.4591	6.74e-05	0.00068762	AAVE_RS03315	WP_011793841.1	ribonucleoside-diphosphate reductase
Aave_2207	1575	1146.06	0.45868	1.71e-05	0.00020122	tam	tam||WP_011795321.1	trans-aconitate 2-methyltransferase
Aave_2199	8235.2	6003	0.45612	2.87e-06	4.05e-05	AAVE_RS10980	WP_011795313.1	citrate synthase
Aave_2204	427.54	311.652	0.45612	0.00056084	0.0044326	sdhC	sdhC||WP_011795318.1	succinate dehydrogenase%2C cytochrome b556 subunit
Aave_0163	2528.87	1845	0.45487	0.0010887	0.0078357	AAVE_RS00805	WP_011793353.1	LysR family transcriptional regulator
Aave_0227	928.473	678.199	0.45315	6.52e-05	0.00066788	AAVE_RS01110	WP_011793413.1	MCP four helix bundle domain-containing protein
Aave_0021	3598.12	2628.43	0.45304	0.00013933	0.0013148	AAVE_RS00105	WP_165843006.1	3-deoxy-7-phosphoheptulonate synthase
Aave_2313	898.315	656.57	0.45227	8.26e-05	0.00082756	ggt	ggt||WP_041827973.1	gamma-glutamyltransferase
Aave_0981	231.842	169.61	0.45092	0.0041294	0.02338	AAVE_RS04825	WP_011794137.1	lipid A biosynthesis acyltransferase
-	3406.24	2492.09	0.45082	8.51e-06	0.00010718	AAVE_RS24365	WP_041827273.1	hypothetical protein
Aave_1540	1065.9	779.919	0.45067	4.83e-05	0.00051606	AAVE_RS07645	WP_011794677.1	ABC transporter substrate-binding protein
Aave_1864	1146.72	839.178	0.45046	5.25e-05	0.00055216	AAVE_RS09335	WP_011794994.1	O-succinylhomoserine sulfhydrylase
Aave_2854	6929.2	5071.08	0.45039	4.78e-06	6.41e-05	AAVE_RS14225	WP_011795943.1	phenylalanine--tRNA ligase subunit beta
Aave_1541	1079.78	790.898	0.44917	0.0014528	0.010024	AAVE_RS07650	WP_011794678.1	iron ABC transporter permease
Aave_2214	2482.67	1818.49	0.44915	1.69e-05	0.00019887	AAVE_RS11055	WP_011795328.1	tRNA 5-hydroxyuridine modification protein YegQ
Aave_3638	404.481	296.308	0.44897	0.0029847	0.018156	AAVE_RS18125	WP_011796685.1	DUF502 domain-containing protein
Aave_3333	188.463	138.151	0.44803	0.0071372	0.036635	AAVE_RS16660	WP_011796397.1	cold-shock protein
Aave_1765	2942.96	2157.96	0.4476	1.2e-05	0.00014646	AAVE_RS08830	WP_011794900.1	hypothetical protein
Aave_3029	241.11	176.92	0.44659	0.0040269	0.022887	AAVE_RS15155	WP_011796106.1	pirin family protein
Aave_2633	414.328	304.306	0.44525	0.0012561	0.0088493	AAVE_RS13135	WP_011795729.1	MATE family efflux transporter
Aave_4550	4116.43	3025.61	0.44417	6.29e-06	8.16e-05	AAVE_RS22675	WP_011797555.1	sensor domain-containing diguanylate cyclase
Aave_2206	7116.94	5241.15	0.44137	0.00053652	0.0042893	AAVE_RS11015	WP_011795320.1	malate dehydrogenase
Aave_3384	15204.8	11207.5	0.44006	3.99e-05	0.00043759	nusA	WP_011796443.1||nusA	transcription termination/antitermination protein NusA
Aave_0932	245126	180880	0.43849	4.58e-06	6.16e-05	AAVE_RS04580	WP_011794088.1	porin
Aave_2852	556.849	411.341	0.43695	0.00081045	0.0060185	AAVE_RS14215	WP_011795941.1	MerR family transcriptional regulator
Aave_1173	11852.9	8775.27	0.43372	7.07e-06	9.04e-05	AAVE_RS05765	WP_011794318.1	Rne/Rng family ribonuclease
Aave_1865	1990.67	1473.84	0.43367	0.0015415	0.010527	AAVE_RS09340	WP_011794995.1	glutamate--tRNA ligase
Aave_1830	3634.86	2691.69	0.43339	1.64e-05	0.00019477	rseP	WP_011794960.1||rseP	RIP metalloprotease RseP
Aave_0951	1091.56	809.633	0.43105	0.00010442	0.0010182	AAVE_RS04680	WP_011794107.1	N-acetyltransferase
Aave_2863	242.129	179.801	0.42937	0.0056682	0.030293	AAVE_RS14270	WP_017439037.1	Lrp/AsnC family transcriptional regulator
Aave_1662	299.307	222.304	0.42909	0.0032722	0.019646	AAVE_RS08260	WP_011794797.1	M55 family metallopeptidase
Aave_3896	3578.3	2659.9	0.4279	2.04e-05	0.00023529	AAVE_RS19365	WP_011796926.1	oxidoreductase
Aave_0387	1519.71	1130.15	0.42729	0.00055504	0.0043942	AAVE_RS01915	WP_011793571.1	efflux transporter outer membrane subunit
Aave_0281	29881.5	22271.5	0.42405	6.03e-05	0.00062148	AAVE_RS01375	WP_011793466.1	DASS family sodium-coupled anion symporter
Aave_3048	2064.22	1539.83	0.42283	5.23e-05	0.00055126	AAVE_RS15255	WP_011796125.1	bifunctional tRNA (5-methylaminomethyl-2-thiouridine)(34)-methyltransferase MnmD/FAD-dependent 5-carboxymethylaminomethyl-2-thiouridine(34) oxidoreductase MnmC
Aave_1539	1044.41	780.466	0.42028	0.0015862	0.010816	AAVE_RS07640	WP_011794676.1	bifunctional adenosylcobinamide kinase/adenosylcobinamide-phosphate guanylyltransferase
Aave_4063	1150.74	862.232	0.41642	0.00018965	0.0017234	AAVE_RS20205	WP_116212494.1	DUF2142 domain-containing protein
Aave_2201	2751.18	2063.49	0.41496	4.9e-05	0.00052262	AAVE_RS10990	WP_011795315.1	succinate dehydrogenase iron-sulfur subunit
Aave_2794	22634.5	17025.1	0.41086	0.001612	0.010976	AAVE_RS13925	WP_011795883.1	TRAP transporter substrate-binding protein
Aave_1150	6699.11	5040.79	0.41032	2.91e-05	0.00032645	AAVE_RS05645	WP_011794295.1	H-NS histone family protein
Aave_0263	407.24	306.854	0.40833	0.0023737	0.015065	AAVE_RS01285	WP_011793448.1	hypothetical protein
Aave_2669	823.302	620.359	0.40832	0.00042872	0.0035443	ppa	ppa||WP_011795764.1	inorganic diphosphatase
Aave_1376	1469.77	1108.26	0.40729	0.00015564	0.0014569	ahpF	WP_011794519.1||ahpF	alkyl hydroperoxide reductase subunit F
Aave_1030	253.939	191.554	0.40673	0.0073296	0.037458	AAVE_RS05060	WP_011794185.1	PIN domain-containing protein
Aave_0940	524.95	396.52	0.40479	0.001807	0.012093	AAVE_RS04620	WP_011794096.1	MCP four helix bundle domain-containing protein
Aave_1406	6159.71	4666.83	0.40042	4.49e-05	0.0004878	rpoD	WP_011794547.1||rpoD	RNA polymerase sigma factor RpoD
Aave_0949	4451.93	3375.25	0.39944	0.00082823	0.0061365	AAVE_RS04670	WP_041827798.1	nucleotide sugar dehydrogenase
-	555.037	421.202	0.39807	0.0014367	0.009927	AAVE_RS22855	WP_017438392.1	hypothetical protein
Aave_3623	241.63	183.6	0.39623	0.010033	0.048515	gudD	gudD||WP_011796670.1	glucarate dehydratase
Aave_1657	1025.55	780.262	0.39436	0.0006857	0.0051911	AAVE_RS08235	WP_011794792.1	dipeptide ABC transporter ATP-binding protein
Aave_3695	9532.26	7252.94	0.39425	4.83e-05	0.00051606	AAVE_RS18415	WP_011796737.1	cytochrome bc complex cytochrome b subunit
Aave_0691	923.113	702.595	0.39381	0.00054828	0.0043554	AAVE_RS03425	WP_011793862.1	relaxase/mobilization nuclease and DUF3363 domain-containing protein
Aave_1156	4469.2	3402.54	0.3934	0.0076317	0.038621	kynU	WP_011794301.1||kynU	kynureninase
Aave_0191	1102.74	839.913	0.39279	0.0035785	0.021026	AAVE_RS00945	WP_011793381.1	amidase
Aave_1873	2050.36	1563.66	0.39095	0.00016805	0.0015513	AAVE_RS09410	WP_017438188.1	replication-associated recombination protein A
Aave_3053	1063.29	811.405	0.39004	0.00047606	0.0038808	AAVE_RS15275	WP_011796129.1	nitrite/sulfite reductase
Aave_0792	522.667	398.858	0.39002	0.0039315	0.022533	AAVE_RS03905	WP_011793950.1	RNA-binding protein S4
Aave_2203	357.004	272.763	0.3883	0.0048947	0.027089	sdhD	sdhD||WP_011795317.1	succinate dehydrogenase%2C hydrophobic membrane anchor protein
Aave_3099	8103.42	6192.3	0.38806	7.44e-05	0.00075171	purL	WP_011796173.1||purL	phosphoribosylformylglycinamidine synthase
Aave_0953	2835.13	2168.37	0.38681	0.00015634	0.0014605	wecB	WP_011794109.1||wecB	UDP-N-acetylglucosamine 2-epimerase (non-hydrolyzing)
Aave_2487	275.256	210.613	0.38618	0.010138	0.048871	AAVE_RS12410	WP_011795591.1	RnfABCDGE type electron transport complex subunit B
Aave_3694	7958.45	6091.03	0.3858	8.4e-05	0.00083987	AAVE_RS18410	WP_011796736.1	cytochrome c1
Aave_2209	2569.62	1966.95	0.38559	0.00017587	0.0016076	AAVE_RS11030	WP_011795323.1	hypothetical protein
Aave_0228	1441.52	1103.84	0.38506	0.00032374	0.0027495	AAVE_RS01115	WP_011793414.1	tripartite tricarboxylate transporter substrate binding protein BugE
Aave_4342	815.831	625.489	0.38329	0.0023588	0.015011	AAVE_RS21580	WP_011797355.1	ABC transporter substrate-binding protein
Aave_1514	660.07	506.087	0.38323	0.0066839	0.034767	AAVE_RS07515	WP_011794652.1	enoyl-CoA hydratase/isomerase family protein
Aave_0643	1223.55	939.682	0.38082	0.00044368	0.0036295	AAVE_RS03195	WP_011793818.1	hypothetical protein
Aave_1543	381.146	292.756	0.38065	0.0052125	0.028311	cobO	cobO||WP_011794680.1	cob(I)yrinic acid a%2Cc-diamide adenosyltransferase
Aave_0038	802.992	616.978	0.38017	0.001118	0.0080093	AAVE_RS00180	WP_011793233.1	efflux RND transporter permease subunit
Aave_0388	3688	2834.67	0.37966	0.00015239	0.0014294	AAVE_RS01920	WP_011793572.1	multidrug efflux RND transporter permease subunit
Aave_1856	2746.54	2114.85	0.37706	0.0031732	0.019153	argG	WP_011794986.1||argG	argininosuccinate synthase
Aave_1733	3503.37	2697.7	0.37701	0.00048828	0.0039596	AAVE_RS08645	WP_011794868.1	SurA N-terminal domain-containing protein
Aave_3035	9983.01	7691.02	0.3763	0.000108	0.0010467	alaS	WP_011796112.1||alaS	alanine--tRNA ligase
Aave_1442	19525.1	15046.5	0.3759	8.42e-05	0.00084068	glnA	glnA||WP_011794583.1	type I glutamate--ammonia ligase
Aave_2586	382.533	294.808	0.37581	0.0050637	0.027794	AAVE_RS12900	WP_011795683.1	hypothetical protein
Aave_0534	376.245	290.196	0.37465	0.005657	0.030268	AAVE_RS02635	WP_011793711.1	hypothetical protein
Aave_3655	396.266	305.857	0.37361	0.0052106	0.028311	ugpQ	WP_011796701.1||ugpQ	glycerophosphodiester phosphodiesterase
Aave_0137	11298.7	8727.84	0.37246	0.00011638	0.0011163	AAVE_RS00680	WP_011793327.1	hypothetical protein
Aave_1318	582.984	450.569	0.37171	0.0024495	0.015461	AAVE_RS06505	WP_011794461.1	gamma carbonic anhydrase family protein
Aave_2208	1875.63	1450.09	0.37123	0.00043978	0.0036102	AAVE_RS11025	WP_011795322.1	aldolase
Aave_2488	1272.59	983.969	0.37109	0.00061123	0.0047642	AAVE_RS12415	WP_011795592.1	polyhydroxyalkanoate depolymerase
Aave_2954	424.596	328.359	0.37081	0.0048473	0.026922	infA	WP_011796032.1||infA	translation initiation factor IF-1
Aave_3905	1632.57	1262.77	0.37055	0.0011826	0.0084078	AAVE_RS19415	WP_011796935.1	cytochrome c oxidase assembly protein
Aave_3906	7275.14	5629.38	0.37	0.0029851	0.018156	ctaD	ctaD||WP_011796936.1	cytochrome c oxidase subunit I
Aave_1515	2467.34	1910.51	0.369	0.0022977	0.014763	AAVE_RS07520	WP_011794653.1	malonyl-CoA synthase
Aave_3647	363.374	281.454	0.36855	0.0075269	0.038257	AAVE_RS18170	WP_011796693.1	HIT family protein
Aave_4176	690.403	535.205	0.36735	0.0023108	0.014779	AAVE_RS20790	WP_116212614.1	hypothetical protein
Aave_1264	1528.58	1185.41	0.36681	0.00054323	0.0043227	AAVE_RS06230	WP_011794407.1	NADH-quinone oxidoreductase subunit B
Aave_4571	540.912	420.353	0.36379	0.0038077	0.022067	AAVE_RS22780	WP_011797576.1	hypothetical protein
Aave_4621	575.566	447.718	0.36239	0.0031905	0.019205	AAVE_RS23045	WP_011797624.1	alpha/beta fold hydrolase
Aave_2859	6277.69	4883.54	0.3623	0.00023198	0.0020445	thrS	WP_011795948.1||thrS	threonine--tRNA ligase
Aave_2236	2013.18	1566.88	0.36159	0.00050365	0.0040724	AAVE_RS11165	WP_011795350.1	PAS domain-containing protein
Aave_1645	1764.32	1374.97	0.35971	0.00065667	0.0050135	rimO	WP_011794780.1||rimO	30S ribosomal protein S12 methylthiotransferase RimO
Aave_0385	5117.49	3989.93	0.35907	0.00028316	0.0024313	AAVE_RS01905	WP_011793569.1	cytochrome c5 family protein
Aave_2151	1420.1	1108.62	0.35724	0.0095312	0.046424	tsaD	tsaD||WP_011795265.1	tRNA (adenosine(37)-N6)-threonylcarbamoyltransferase complex transferase subunit TsaD
Aave_1226	10371.3	8108.95	0.35501	0.00024179	0.002119	dnaK	dnaK||WP_011794369.1	molecular chaperone DnaK
Aave_1225	2880.87	2256.91	0.35216	0.00053285	0.0042692	dnaJ	WP_011794368.1||dnaJ	molecular chaperone DnaJ
Aave_1842	437.512	342.783	0.35203	0.0073064	0.037381	AAVE_RS09220	WP_011794972.1	LysR family transcriptional regulator
Aave_3411	951.928	746.625	0.35047	0.0020924	0.013669	AAVE_RS17030	WP_011796468.1	DNA polymerase III subunit delta'
Aave_0125	1741.28	1367.47	0.34864	0.00098589	0.0071901	minD	minD||WP_011793315.1	septum site-determining protein MinD
Aave_1238	3464.11	2721.37	0.34815	0.00067698	0.0051417	AAVE_RS06090	WP_011794381.1	homoserine dehydrogenase
Aave_3741	1602.34	1261.04	0.34557	0.0022586	0.014552	AAVE_RS18645	WP_011796782.1	bis-aminopropyl spermidine synthase family protein
Aave_0948	2778.03	2189.25	0.34363	0.00075688	0.0056623	AAVE_RS04665	WP_011794104.1	mannose-1-phosphate guanylyltransferase/mannose-6-phosphate isomerase
Aave_2797	1746.93	1378.03	0.34222	0.0068242	0.035418	AAVE_RS13940	WP_011795886.1	gluconokinase
Aave_0111	1786.55	1410.99	0.34046	0.0012619	0.0088661	AAVE_RS00550	WP_011793301.1	ATP-binding cassette domain-containing protein
Aave_0214	3589.32	2840.92	0.33735	0.00076767	0.0057281	metH	metH||WP_011793403.1	methionine synthase
Aave_3443	2917.11	2310.84	0.33612	0.00093158	0.0068204	AAVE_RS17190	WP_011796498.1	tetratricopeptide repeat protein
Aave_4564	1192.16	944.818	0.33547	0.0021388	0.013914	AAVE_RS22745	WP_011797569.1	threonylcarbamoyl-AMP synthase
Aave_1253	989.524	784.653	0.33468	0.0030504	0.018504	AAVE_RS06165	WP_011794396.1	class I SAM-dependent methyltransferase
Aave_1375	6462.54	5124.56	0.33467	0.00069704	0.0052514	ahpC	ahpC||WP_011794518.1	peroxiredoxin
Aave_3686	936.59	743.178	0.33371	0.0098506	0.04773	AAVE_RS18365	WP_011796728.1	NUDIX domain-containing protein
Aave_4682	1526.36	1212.34	0.3323	0.0017818	0.011982	AAVE_RS23350	WP_011797683.1	TerC family protein
Aave_1889	1625.45	1293.4	0.32968	0.0018436	0.012267	AAVE_RS09490	WP_041827929.1	CobD/CbiB family protein
Aave_0350	5405.16	4301.39	0.32953	0.00082897	0.0061365	AAVE_RS01725	WP_041827719.1	TlpA family protein disulfide reductase
Aave_4310	1738.08	1384.07	0.32857	0.0024445	0.015451	AAVE_RS21435	WP_011797323.1	CoA transferase
Aave_4689	582.736	464.065	0.32852	0.0070775	0.036489	AAVE_RS23385	WP_011797690.1	hypothetical protein
Aave_4664	1737.49	1383.88	0.32829	0.0018436	0.012267	AAVE_RS23265	WP_011797665.1	efflux RND transporter permease subunit
Aave_4151	815.234	649.775	0.32727	0.0086736	0.042963	AAVE_RS20670	WP_011797166.1	hypothetical protein
Aave_3780	538.915	429.662	0.32686	0.009146	0.044969	AAVE_RS18820	WP_011796817.1	PepSY domain-containing protein
Aave_3279	76203.9	60767.3	0.32657	0.0006258	0.0048557	AAVE_RS16385	WP_011796344.1	OmpA family protein
Aave_1002	2756.81	2198.61	0.32641	0.0012277	0.0086759	AAVE_RS04930	WP_011794158.1	shikimate kinase
Aave_1847	1890.19	1508.91	0.32502	0.0019263	0.012709	prfB	WP_096912838.1||prfB	peptide chain release factor 2
Aave_2168	2648.89	2115.47	0.32441	0.0026795	0.016556	AAVE_RS10825	WP_011795282.1	electron transfer flavoprotein subunit beta/FixA family protein
Aave_2202	8080.58	6457.01	0.32359	0.00091873	0.0067475	AAVE_RS10995	WP_011795316.1	succinate dehydrogenase flavoprotein subunit
Aave_1919	1002.39	801.007	0.32356	0.0038367	0.02215	AAVE_RS09635	-	sulfotransferase family protein
Aave_3903	2237.76	1788.2	0.32355	0.0016907	0.011462	AAVE_RS19405	WP_011796933.1	cytochrome c oxidase subunit 3
Aave_2951	10194.9	8156.82	0.32177	0.0022152	0.014371	AAVE_RS14745	WP_017439091.1	peptidylprolyl isomerase
Aave_2270	932.04	746.391	0.32046	0.0047394	0.026417	ylqF	WP_011795384.1||ylqF	ribosome biogenesis GTPase YlqF
Aave_2227	597.557	478.887	0.31939	0.0085864	0.042622	tolQ	tolQ||WP_011795341.1	protein TolQ
Aave_3952	1107.36	888.683	0.31738	0.003666	0.021431	AAVE_RS19650	WP_011796982.1	MoxR family ATPase
Aave_1240	1028.37	825.369	0.31725	0.0073977	0.037711	mobB	mobB||WP_011794383.1	molybdopterin-guanine dinucleotide biosynthesis protein B
Aave_3536	6674.04	5358.63	0.3167	0.0011728	0.0083511	AAVE_RS24885	WP_011796587.1	ATP-binding protein
Aave_2610	3612.68	2901.28	0.31638	0.0016436	0.011159	carA	carA||WP_017438627.1	glutamine-hydrolyzing carbamoyl-phosphate synthase small subunit
Aave_1017	2097.32	1687.87	0.31334	0.0027167	0.016719	AAVE_RS05005	WP_011794173.1	ABC transporter substrate-binding protein
Aave_4549	1956.68	1575.42	0.31267	0.0025439	0.015907	AAVE_RS22670	WP_011797554.1	S24 family peptidase
Aave_1235	2165.55	1743.76	0.31254	0.0026032	0.01617	AAVE_RS06075	WP_011794378.1	peroxiredoxin
Aave_3687	2233.98	1799.6	0.31194	0.0039877	0.022743	AAVE_RS18370	WP_011796729.1	ATP-binding protein
Aave_3951	4593.79	3706.83	0.3095	0.0017447	0.011777	AAVE_RS19645	WP_011796981.1	cytochrome c4
Aave_1459	5402.73	4367.8	0.30678	0.001853	0.012295	clpP	clpP||WP_011794600.1	ATP-dependent Clp endopeptidase proteolytic subunit ClpP
Aave_1531	31863.3	25766.4	0.30641	0.0014146	0.0097893	hemN	hemN||WP_011794668.1	oxygen-independent coproporphyrinogen III oxidase
Aave_1523	44610.4	36075	0.30638	0.0013368	0.0093336	ccoN	ccoN||WP_011794660.1	cytochrome-c oxidase%2C cbb3-type subunit I
Aave_1499	11293.3	9141.96	0.30489	0.0014792	0.010176	acs	acs||WP_011794639.1	acetate--CoA ligase
Aave_0348	2846.14	2311.04	0.30046	0.002919	0.017823	AAVE_RS01715	WP_011793532.1	peroxiredoxin
Aave_4148	448704	364537	0.2997	0.0017001	0.011492	AAVE_RS20655	WP_011797163.1	hypothetical protein
Aave_2435	40222.4	32710.6	0.29824	0.0018999	0.012552	azu	WP_011795539.1||azu	azurin
Aave_1125	1688.15	1373.15	0.29796	0.0044671	0.025049	AAVE_RS05515	WP_011794273.1	porin
Aave_0113	13136	10686.7	0.2977	0.0022744	0.014633	ubiM	ubiM||WP_011793303.1	5-demethoxyubiquinol-8 5-hydroxylase UbiM
Aave_1012	908.272	739.302	0.29696	0.0087864	0.04343	AAVE_RS04980	WP_011794168.1	amino acid ABC transporter ATP-binding protein
Aave_4418	1533.08	1248.72	0.29599	0.0050564	0.027786	flgM	WP_011797429.1||flgM	flagellar biosynthesis anti-sigma factor FlgM
Aave_3648	5277.81	4300	0.2956	0.0028476	0.01741	AAVE_RS18175	WP_011796694.1	FAD/FMN-binding oxidoreductase
Aave_2855	2852.08	2329.31	0.29211	0.0039821	0.022739	pheS	pheS||WP_011795944.1	phenylalanine--tRNA ligase subunit alpha
Aave_4708	3382.37	2765.45	0.29052	0.0040276	0.022887	uvrA	WP_011797709.1||uvrA	excinuclease ABC subunit UvrA
Aave_1219	3481.91	2847.07	0.2904	0.0052623	0.028548	asd	WP_011794362.1||asd	aspartate-semialdehyde dehydrogenase
Aave_3239	1583.47	1295.92	0.28911	0.0062407	0.032976	clpS	WP_011796307.1||clpS	ATP-dependent Clp protease adapter ClpS
Aave_4469	10244.2	8387.43	0.28851	0.0040835	0.023148	AAVE_RS22240	WP_041827623.1	uroporphyrinogen decarboxylase
Aave_1519	15076.1	12354.3	0.28725	0.0025963	0.01617	AAVE_RS07540	WP_011794656.1	universal stress protein
Aave_1664	1699.78	1393.96	0.28616	0.0066748	0.034758	uvrC	uvrC||WP_011794799.1	excinuclease ABC subunit UvrC
Aave_0858	2942.47	2415.56	0.28467	0.005034	0.027732	accC	WP_011794014.1||accC	acetyl-CoA carboxylase biotin carboxylase subunit
Aave_0366	2346.63	1929.17	0.28261	0.005613	0.030136	atpB	WP_011793550.1||atpB	F0F1 ATP synthase subunit A
Aave_2659	17743.3	14604.6	0.28085	0.0035775	0.021026	moaA	moaA||WP_041828005.1	GTP 3'%2C8-cyclase MoaA
Aave_1316	4309.39	3550.68	0.27939	0.0051152	0.027978	AAVE_RS06495	WP_011794459.1	HDOD domain-containing protein
Aave_1428	3802.39	3136.92	0.27756	0.0055118	0.029664	AAVE_RS07050	WP_011794569.1	ribosome biogenesis GTPase Der
Aave_2792	5102.61	4210.78	0.27715	0.0048919	0.027089	eda	eda||WP_011795881.1	bifunctional 4-hydroxy-2-oxoglutarate aldolase/2-dehydro-3-deoxy-phosphogluconate aldolase
Aave_2827	2363.2	1951.71	0.27601	0.0063444	0.033335	AAVE_RS14090	WP_011795916.1	propionate--CoA ligase
Aave_4150	5618.78	4641.6	0.27564	0.0074033	0.037711	gspD	WP_011797165.1||gspD	type II secretion system secretin GspD
Aave_1863	1610.62	1330.62	0.27551	0.0092591	0.04543	purF	purF||WP_011794993.1	amidophosphoribosyltransferase
Aave_3425	1805.66	1493.33	0.274	0.0089806	0.044249	lolA	lolA||WP_041828087.1	outer membrane lipoprotein chaperone LolA
Aave_4585	4113.6	3413.26	0.26925	0.007068	0.03648	tkt	WP_011797590.1||tkt	transketolase
Aave_0390	5609.91	4664.19	0.26635	0.0071333	0.036635	AAVE_RS01930	WP_011793574.1	TetR family transcriptional regulator
Aave_2793	11982.6	9979.69	0.26388	0.0087735	0.043412	AAVE_RS13920	WP_011795882.1	phosphogluconate dehydratase
Aave_1001	23261.9	19470.3	0.2567	0.0064623	0.033916	AAVE_RS04925	WP_011794157.1	Ig-like domain-containing protein
Aave_3663	20226.2	16940	0.25579	0.0077544	0.039005	AAVE_RS18245	WP_011796705.1	glutamyl-tRNA reductase
Aave_0653	66153.6	55451.4	0.2546	0.0077242	0.038992	AAVE_RS03245	-	HAMP domain-containing protein
Aave_3108	8602.96	7211.27	0.25458	0.0085958	0.042623	AAVE_RS15550	WP_011796182.1	2-isopropylmalate synthase
Aave_0985	11804.2	9936.56	0.24848	0.010069	0.048636	AAVE_RS04845	WP_011794141.1	cytochrome c biogenesis protein ResB
Aave_4556	3157.2	3766.41	-0.25455	0.010247	0.049345	AAVE_RS22705	WP_011797561.1	HPr kinase/phosphorylase
Aave_0633	3113.07	3731.44	-0.2614	0.0085619	0.042546	AAVE_RS03145	WP_011793808.1	NAD(P)-dependent oxidoreductase
Aave_3234	8195.05	9830.19	-0.26247	0.0066267	0.034585	AAVE_RS16180	WP_011796302.1	sigma-54-dependent Fis family transcriptional regulator
Aave_4687	5767.35	6929.86	-0.26492	0.0065709	0.034357	AAVE_RS23375	WP_011797688.1	LysM peptidoglycan-binding domain-containing protein
Aave_1199	1684.85	2027.91	-0.26737	0.0094738	0.046248	AAVE_RS05890	WP_011794343.1	pyridoxine 5'-phosphate synthase
Aave_0578	11677.2	14067.6	-0.26869	0.0054313	0.029345	AAVE_RS02865	WP_011793753.1	DEAD/DEAH box helicase
Aave_1045	1493.39	1801.75	-0.27081	0.009208	0.045227	AAVE_RS05135	WP_011794200.1	dicarboxylate/amino acid:cation symporter
Aave_4730	2977.86	3593.37	-0.27106	0.0066494	0.034664	AAVE_RS23565	WP_011797728.1	diguanylate cyclase
Aave_3981	6769.01	8183.41	-0.27376	0.0049881	0.02754	cphA	WP_011797011.1||cphA	cyanophycin synthetase
Aave_1141	2707.52	3274.52	-0.27431	0.0064827	0.033985	AAVE_RS05600	WP_041827255.1	2-hydroxyacid dehydrogenase
Aave_3251	3557.89	4306.65	-0.27555	0.0056446	0.030268	AAVE_RS16265	WP_011796319.1	ABC transporter ATP-binding protein
Aave_3495	1607.61	1946.89	-0.27625	0.0075432	0.038257	AAVE_RS17435	WP_011796547.1	PilZ domain-containing protein
Aave_2263	3552.33	4305	-0.27725	0.005163	0.028169	AAVE_RS11300	WP_011795377.1	thiamine pyrophosphate-binding protein
Aave_4374	8591.28	10412.6	-0.27739	0.0045262	0.02535	AAVE_RS21770	WP_011797385.1	chemotaxis response regulator protein-glutamate methylesterase
Aave_3174	9334.64	11317.3	-0.27786	0.0040514	0.022994	AAVE_RS15880	WP_011796247.1	ABC transporter substrate-binding protein
Aave_0586	1467.73	1782.16	-0.28004	0.0075394	0.038257	trpC	trpC||WP_011793761.1	indole-3-glycerol phosphate synthase TrpC
Aave_1095	6205.84	7536.72	-0.28031	0.0038667	0.022271	AAVE_RS05370	WP_011794247.1	NADP-dependent malic enzyme
Aave_1129	3990.32	4846.86	-0.28055	0.0046441	0.025917	xdhB	xdhB||WP_011794276.1	xanthine dehydrogenase molybdopterin binding subunit
Aave_3222	10295	12512.3	-0.28141	0.0038342	0.02215	AAVE_RS16120	WP_041827517.1	winged helix-turn-helix domain-containing protein
Aave_3185	7459.2	9067.82	-0.28174	0.003896	0.022384	AAVE_RS15935	WP_011796258.1	AAA family ATPase
Aave_3005	938.601	1142.09	-0.28309	0.01039	0.049979	AAVE_RS15030	WP_041827498.1	D-(-)-3-hydroxybutyrate oligomer hydrolase
Aave_1042	7758.59	9447.63	-0.28416	0.003505	0.020698	AAVE_RS05120	WP_011794197.1	tetratricopeptide repeat protein
Aave_0104	6583.72	8029.56	-0.28642	0.0035612	0.020976	AAVE_RS00515	WP_011793295.1	MCP four helix bundle domain-containing protein
Aave_1200	2941.61	3594.88	-0.28934	0.003654	0.021388	nagZ	nagZ||WP_017438817.1	beta-N-acetylhexosaminidase
Aave_4211	4480.88	5478.08	-0.28989	0.003302	0.019674	AAVE_RS20960	WP_046059849.1	glycoside hydrolase family 15 protein
Aave_3829	1403.11	1719.75	-0.29357	0.0095636	0.046485	AAVE_RS19045	WP_011796861.1	OFA family MFS transporter
Aave_2539	679.511	834.576	-0.29655	0.0095488	0.046461	AAVE_RS12670	WP_041827419.1	MetQ/NlpA family ABC transporter substrate-binding protein
Aave_0321	1941.21	2385.15	-0.29713	0.0039418	0.022564	AAVE_RS01580	WP_011793506.1	dienelactone hydrolase family protein
Aave_3609	1516.72	1864.32	-0.2977	0.0042211	0.023841	ispE	ispE||WP_011796657.1	4-(cytidine 5'-diphospho)-2-C-methyl-D-erythritol kinase
Aave_3621	783.869	964.676	-0.29943	0.0068455	0.035489	AAVE_RS18045	WP_011796669.1	hypothetical protein
Aave_1977	1467.96	1807.17	-0.29992	0.0043239	0.024334	AAVE_RS09920	WP_011795103.1	CDP-6-deoxy-delta-3%2C4-glucoseen reductase
Aave_0168	1636.11	2017.13	-0.30204	0.0037843	0.021958	AAVE_RS00830	WP_011793358.1	methyl-accepting chemotaxis protein
Aave_1311	2408.46	2973.56	-0.30408	0.0027409	0.016846	AAVE_RS06470	WP_041827269.1	sulfite exporter TauE/SafE family protein
Aave_0836	886.149	1094.14	-0.30418	0.0056554	0.030268	AAVE_RS04120	WP_011793994.1	ABC transporter substrate-binding protein
Aave_0772	2026.73	2503.69	-0.3049	0.0040112	0.022849	AAVE_RS03810	WP_011793930.1	MCP four helix bundle domain-containing protein
Aave_0135	599.53	740.757	-0.30517	0.0089611	0.0442	AAVE_RS00670	WP_011793325.1	metallophosphoesterase
Aave_1040	1613.54	1994.78	-0.306	0.0043009	0.024234	AAVE_RS05110	WP_011794195.1	membrane protein
Aave_3569	707.908	875.41	-0.3064	0.0075514	0.038257	AAVE_RS17770	WP_011796617.1	cupin domain-containing protein
Aave_3060	1419.31	1755.45	-0.30666	0.0034217	0.020334	AAVE_RS15310	WP_011796136.1	FHA domain-containing protein
Aave_4167	2587.48	3202.38	-0.3076	0.0021152	0.01378	AAVE_RS20745	WP_041827598.1	TetR/AcrR family transcriptional regulator
Aave_0511	2482.46	3072.51	-0.30765	0.0023129	0.014779	AAVE_RS02535	WP_011793691.1	hypothetical protein
Aave_3683	1646.88	2039.52	-0.3085	0.002753	0.016898	AAVE_RS18350	WP_011796725.1	dephospho-CoA kinase
Aave_4238	3209.78	3977.87	-0.30952	0.0021039	0.013726	AAVE_RS21095	WP_011797252.1	trypsin-like peptidase domain-containing protein
Aave_0806	1165.14	1449.72	-0.31527	0.0031736	0.019153	AAVE_RS03975	WP_011793964.1	sensor domain-containing diguanylate cyclase
Aave_3955	2853.47	3550.8	-0.31542	0.0016273	0.011064	AAVE_RS19665	WP_011796985.1	BamA/TamA family outer membrane protein
Aave_0883	5590.61	6957.35	-0.31553	0.0011926	0.0084664	AAVE_RS04350	WP_011794039.1	M61 family metallopeptidase
Aave_1256	686.986	855.135	-0.31587	0.0058193	0.030959	AAVE_RS06180	WP_049762142.1	phospholipase D family protein
Aave_0962	1467.71	1827.24	-0.3161	0.002516	0.015775	AAVE_RS04725	WP_011794118.1	hypothetical protein
Aave_0777	2356.27	2934.26	-0.31649	0.0017727	0.011949	AAVE_RS03830	WP_041827228.1	class I SAM-dependent methyltransferase
Aave_3577	728.457	908.791	-0.3191	0.0046438	0.025917	AAVE_RS17810	WP_041827544.1	oxygen-independent coproporphyrinogen III oxidase-like protein
Aave_2833	1593.46	1990.56	-0.32102	0.0020541	0.013438	AAVE_RS14120	WP_165842986.1	DEAD/DEAH box helicase
Aave_3604	1411.86	1764.16	-0.32138	0.0022485	0.014527	mutY	mutY||WP_011796652.1	A/G-specific adenine glycosylase
Aave_3249	419.872	525.005	-0.32238	0.010129	0.048871	AAVE_RS16255	WP_011796317.1	AI-2E family transporter
Aave_4032	741.116	926.821	-0.32259	0.003841	0.02215	AAVE_RS20050	WP_011797059.1	ATPase
Aave_2307	884.65	1107.66	-0.32434	0.0032963	0.019674	AAVE_RS11500	WP_011795420.1	DUF3014 domain-containing protein
Aave_1565	1628.26	2038.89	-0.32445	0.0018042	0.012093	AAVE_RS07765	WP_011794702.1	aldo/keto reductase
Aave_2478	7458.66	9355.79	-0.32694	0.00077374	0.0057642	AAVE_RS12365	WP_011795582.1	acetyl-CoA C-acetyltransferase
Aave_0309	888.841	1115.39	-0.32755	0.0031287	0.01893	AAVE_RS01520	WP_011793494.1	membrane integrity-associated transporter subunit PqiC
Aave_4650	3959.28	4968.41	-0.32755	0.00096	0.0070175	AAVE_RS23185	WP_011797651.1	hypothetical protein
Aave_3923	2359.87	2964.43	-0.32905	0.0010565	0.0076394	AAVE_RS19505	WP_011796953.1	PAS domain S-box protein
Aave_1248	428.163	537.972	-0.32937	0.0082549	0.041222	AAVE_RS06140	WP_011794391.1	molybdenum cofactor biosynthesis protein MoaE
Aave_3066	7941.18	9978.34	-0.32945	0.00069627	0.0052514	AAVE_RS15340	WP_011796142.1	TOMM system kinase/cyclase fusion protein
Aave_0048	1164.24	1463.51	-0.33005	0.0018921	0.012519	gstA	WP_011793241.1||gstA	glutathione transferase GstA
Aave_3756	1763.54	2216.89	-0.33006	0.0015105	0.010346	AAVE_RS18695	WP_041827560.1	glutamate ABC transporter substrate-binding protein
Aave_2642	1046.55	1315.97	-0.33049	0.0023277	0.014854	AAVE_RS13180	WP_041828002.1	TIGR03862 family flavoprotein
Aave_3774	448.533	564.398	-0.3315	0.0067302	0.034968	AAVE_RS18790	WP_041828144.1	esterase-like activity of phytase family protein
Aave_3408	730.413	920.213	-0.33325	0.0032899	0.019674	AAVE_RS17015	WP_011796465.1	ankyrin repeat domain-containing protein
Aave_3649	731.726	922.642	-0.33447	0.0033021	0.019674	serA	WP_011796695.1||serA	phosphoglycerate dehydrogenase
Aave_2224	2678.43	3382.44	-0.33668	0.0016993	0.011492	AAVE_RS11105	WP_011795338.1	MFS transporter
Aave_2430	630.075	796.518	-0.33818	0.0035844	0.021034	AAVE_RS12105	WP_011795534.1	amidase
Aave_0130	1015.24	1285.04	-0.33999	0.0018141	0.012123	AAVE_RS00645	WP_011793320.1	NAD(P)H-dependent oxidoreductase
Aave_3755	385.599	488.206	-0.34039	0.0078929	0.039643	AAVE_RS18690	WP_011796796.1	ABC transporter permease subunit
Aave_2254	431.272	547.247	-0.34359	0.0057963	0.030896	AAVE_RS11255	WP_011795368.1	sugar-binding protein
Aave_0217	2002.71	2541.97	-0.34399	0.00075764	0.0056623	treA	treA||WP_011793404.1	alpha%2Calpha-trehalase TreA
Aave_1897	1712.19	2174.42	-0.34479	0.00088298	0.0065054	AAVE_RS09530	WP_011795026.1	copper chaperone PCu(A)C
Aave_1586	2000.08	2552.58	-0.3519	0.00065337	0.0050113	AAVE_RS07870	WP_011794723.1	3-hydroxybutyrate dehydrogenase
Aave_1134	398.528	509.148	-0.3534	0.0053519	0.029001	AAVE_RS05565	WP_011794281.1	ABC transporter permease
Aave_4491	1248.08	1596.01	-0.35475	0.00089946	0.0066163	AAVE_RS22330	WP_011797498.1	hypothetical protein
Aave_3379	345.658	442.592	-0.35663	0.0070055	0.036238	AAVE_RS16870	WP_011796438.1	TerC family protein
Aave_0310	1000.18	1281.03	-0.35704	0.0010258	0.007452	AAVE_RS01525	WP_041827190.1	hypothetical protein
Aave_4292	2176.01	2791.79	-0.35951	0.00070294	0.0052873	AAVE_RS21345	WP_041827610.1	EAL domain-containing protein
Aave_0871	319.309	410.092	-0.361	0.0057907	0.030896	mdoH	mdoH||WP_011794027.1	glucans biosynthesis glucosyltransferase MdoH
Aave_3993	986.046	1267.54	-0.36231	0.00080616	0.0059961	AAVE_RS19855	WP_011797022.1	hybrid sensor histidine kinase/response regulator
Aave_2816	796.107	1023.57	-0.36258	0.0036273	0.021259	AAVE_RS14035	WP_011795905.1	protein-L-isoaspartate O-methyltransferase
Aave_3573	350.121	450.593	-0.36397	0.0054471	0.02938	AAVE_RS17790	WP_041827543.1	class I SAM-dependent methyltransferase
Aave_2990	1632.03	2101.01	-0.36442	0.00039254	0.0032859	AAVE_RS14955	WP_041828053.1	DUF748 domain-containing protein
Aave_0585	1136.82	1465.67	-0.36656	0.00065646	0.0050135	trpD	trpD||WP_011793760.1	anthranilate phosphoribosyltransferase
Aave_2819	5660.42	7309.99	-0.36896	0.00039499	0.0032947	AAVE_RS14050	WP_011795908.1	bifunctional acetate--CoA ligase family protein/GNAT family N-acetyltransferase
Aave_4119	307.832	397.651	-0.36936	0.0061392	0.032476	AAVE_RS20500	WP_011797134.1	DDE-type integrase/transposase/recombinase
Aave_1408	1393.21	1801.98	-0.37117	0.0004653	0.0037997	AAVE_RS06950	WP_041827278.1	EAL domain-containing protein
Aave_3492	281.466	364.477	-0.37286	0.0065757	0.034357	AAVE_RS17420	WP_011796544.1	MFS transporter
Aave_1411	787.631	1020.33	-0.37344	0.00088139	0.0065039	AAVE_RS06965	WP_011794552.1	alkaline phosphatase D family protein
Aave_1511	2687.45	3485.78	-0.37525	0.00016489	0.0015311	AAVE_RS07500	WP_011794650.1	malonyl-CoA decarboxylase
Aave_2986	305.613	396.424	-0.37533	0.0055188	0.029664	glgA	WP_011796063.1||glgA	glycogen synthase GlgA
Aave_4115	1783.83	2316.03	-0.37668	0.00022135	0.0019731	AAVE_RS20485	WP_049762204.1	helix-turn-helix transcriptional regulator
Aave_1410	933.645	1212.3	-0.3768	0.00060724	0.0047511	AAVE_RS06960	WP_041827279.1	gamma-glutamyltransferase family protein
Aave_4171	1050.58	1364.4	-0.37708	0.00053886	0.0042953	AAVE_RS20765	WP_011797186.1	FMN-binding negative transcriptional regulator
Aave_0206	495.081	643.52	-0.37832	0.0018492	0.012287	AAVE_RS01020	WP_011793395.1	aminotransferase class V-fold PLP-dependent enzyme
Aave_0738	632.558	822.433	-0.3787	0.0023099	0.014779	AAVE_RS03640	WP_011793898.1	MFS transporter
Aave_1060	500.585	651.034	-0.37912	0.0017828	0.011982	AAVE_RS05205	WP_017439421.1	hypothetical protein
Aave_1041	848.729	1104	-0.37937	0.0024367	0.015422	AAVE_RS05115	WP_011794196.1	hypothetical protein
Aave_0235	1340.95	1747.37	-0.38193	0.00029024	0.0024785	AAVE_RS01150	WP_081436418.1	SMP-30/gluconolactonase/LRE family protein
Aave_3628	211.854	276.224	-0.38277	0.0094435	0.046189	AAVE_RS18075	WP_011796675.1	DUF429 domain-containing protein
Aave_1943	1042.03	1359.8	-0.384	0.00035729	0.0030125	AAVE_RS09755	WP_011795070.1	dienelactone hydrolase family protein
Aave_3644	796.782	1041.7	-0.38668	0.00050902	0.0040994	ubiE	WP_011796690.1||ubiE	bifunctional demethylmenaquinone methyltransferase/2-methoxy-6-polyprenyl-1%2C4-benzoquinol methylase UbiE
Aave_2266	540.579	707.199	-0.38761	0.0011025	0.0079229	AAVE_RS11305	WP_011795380.1	LysE family translocator
Aave_2464	5238.8	6856.3	-0.38819	7e-05	0.00071129	lpdA	WP_011795568.1||lpdA	dihydrolipoyl dehydrogenase
Aave_3880	2998.52	3925.69	-0.38869	0.010009	0.048446	AAVE_RS19290	WP_017438264.1	MCP four helix bundle domain-containing protein
Aave_3259	820.047	1073.94	-0.38913	0.00050393	0.0040724	AAVE_RS16305	WP_011796327.1	paraslipin
Aave_1151	10838.6	14201.4	-0.38986	0.0093758	0.045906	AAVE_RS05650	WP_011794296.1	aconitate hydratase
Aave_2518	1241.67	1629.67	-0.3923	0.00021135	0.0019022	bioB	bioB||WP_011795618.1	biotin synthase BioB
Aave_3868	273.763	360.311	-0.39632	0.0038935	0.022384	AAVE_RS19240	WP_011796900.1	putative zinc-binding peptidase
Aave_2627	241.621	318.241	-0.39737	0.0050423	0.027741	pstC	pstC||WP_011795723.1	phosphate ABC transporter permease PstC
Aave_4789	959.516	1263.84	-0.39744	0.00025367	0.0022106	AAVE_RS23860	WP_011797786.1	hypothetical protein
Aave_0410	291.381	384.168	-0.39883	0.0036933	0.02151	AAVE_RS02020	WP_165843007.1	DUF3016 domain-containing protein
Aave_1900	2357.28	3110.49	-0.40002	8.18e-05	0.00082214	AAVE_RS09545	WP_116212405.1	response regulator
Aave_1201	1035.11	1366.83	-0.40106	0.00021927	0.0019621	AAVE_RS05900	WP_011794345.1	DUF3300 domain-containing protein
Aave_2462	4245.81	5617.76	-0.40395	4.1e-05	0.00044854	aceE	WP_011795566.1||aceE	pyruvate dehydrogenase (acetyl-transferring)%2C homodimeric type
Aave_3183	262.062	346.934	-0.40475	0.0034796	0.0206	AAVE_RS15925	WP_011796256.1	PAS domain-containing sensor histidine kinase
Aave_2510	2680.66	3554.73	-0.40715	4.14e-05	0.00045204	scpA	WP_011795610.1||scpA	methylmalonyl-CoA mutase
Aave_3833	1074.93	1427.78	-0.40952	0.00013601	0.001286	poxB	poxB||WP_011796865.1	ubiquinone-dependent pyruvate dehydrogenase
Aave_2583	360.056	478.54	-0.41042	0.0051682	0.028169	AAVE_RS12885	WP_011795680.1	S8 family serine peptidase
Aave_2719	204.34	271.588	-0.41045	0.0063072	0.033177	tadA	tadA||WP_011795809.1	Flp pilus assembly complex ATPase component TadA
Aave_2463	3563.59	4739.04	-0.41126	3.37e-05	0.00037396	aceF	WP_011795567.1||aceF	dihydrolipoyllysine-residue acetyltransferase
Aave_0114	730.428	971.897	-0.41206	0.0013846	0.0096104	AAVE_RS00565	WP_011793304.1	hypothetical protein
Aave_3389	389.786	518.662	-0.41211	0.0010551	0.0076394	AAVE_RS16920	WP_011796448.1	hypothetical protein
Aave_2667	289.297	385.024	-0.4124	0.0025147	0.015775	AAVE_RS13300	WP_011795762.1	M20/M25/M40 family metallo-hydrolase
Aave_2785	330.506	440.159	-0.41335	0.0018885	0.012512	AAVE_RS13875	WP_017438126.1	class II aldolase/adducin family protein
Aave_0439	1540	2056.76	-0.41744	0.00065687	0.0050135	AAVE_RS02165	WP_011793622.1	hypothetical protein
Aave_2631	436.778	583.418	-0.41763	0.00071644	0.0053802	phoB	phoB||WP_011795727.1	phosphate regulon transcriptional regulator PhoB
Aave_3936	1039.7	1391.94	-0.42093	9.84e-05	0.00096805	AAVE_RS19570	WP_011796966.1	glycoside hydrolase family 15 protein
Aave_3924	1521.24	2036.96	-0.42117	0.0019353	0.01275	AAVE_RS19510	WP_011796954.1	MFS transporter
Aave_4009	498.206	667.581	-0.4222	0.00039461	0.0032947	tssI	WP_011797037.1||tssI	type VI secretion system tip protein VgrG
Aave_2308	172.48	231.133	-0.42229	0.0072427	0.037095	AAVE_RS11505	WP_011795421.1	antibiotic biosynthesis monooxygenase
Aave_0325	848.542	1137.43	-0.42273	0.00013006	0.0012348	AAVE_RS01600	WP_011793510.1	glutamine amidotransferase
Aave_2027	204.748	274.489	-0.4229	0.0051782	0.028191	modB	modB||WP_011795151.1	molybdate ABC transporter permease subunit
Aave_4702	171.04	229.526	-0.42433	0.0079428	0.039829	AAVE_RS23450	WP_011797703.1	EamA family transporter
Aave_0019	823.836	1107.63	-0.42705	9.88e-05	0.00096958	leuA	leuA||WP_041827668.1	2-isopropylmalate synthase
Aave_4452	2232.04	3001.34	-0.42725	0.0025268	0.015821	AAVE_RS22160	WP_011797462.1	tripartite tricarboxylate transporter permease
Aave_1062	483.277	650.333	-0.42833	0.004838	0.026903	AAVE_RS05215	WP_011794217.1	DUF58 domain-containing protein
Aave_3762	1692.17	2277.49	-0.42857	3.57e-05	0.0003944	AAVE_RS18725	WP_011796803.1	diguanylate cyclase
Aave_2026	493.918	665.383	-0.42991	0.00042171	0.0034926	modC	modC||WP_011795150.1	molybdenum ABC transporter ATP-binding protein
Aave_4137	295.247	397.83	-0.43023	0.0014127	0.0097893	AAVE_RS20600	WP_011797152.1	sensor histidine kinase
Aave_3065	3000.55	4047.66	-0.43186	1.65e-05	0.00019524	AAVE_RS15335	WP_011796141.1	BMA_0021/BMA_0022 family TOMM bacteriocin
Aave_2772	494.039	666.913	-0.43287	0.00031076	0.0026488	AAVE_RS13815	WP_011795862.1	TraI domain-containing protein
Aave_2513	993.087	1341.12	-0.43344	5.64e-05	0.00058494	AAVE_RS12540	WP_011795613.1	acyl-CoA carboxylase subunit beta
Aave_2802	617.155	834.554	-0.43537	0.00019773	0.0017899	AAVE_RS13965	WP_011795891.1	hypothetical protein
Aave_0103	305.325	413.554	-0.43773	0.0010697	0.0077109	AAVE_RS00510	WP_011793294.1	hypothetical protein
Aave_0136	880.1	1193.03	-0.43889	6.65e-05	0.00067937	AAVE_RS00675	WP_011793326.1	LysR family transcriptional regulator
Aave_1409	1007.11	1367.35	-0.44116	4.42e-05	0.00048114	AAVE_RS06955	WP_017439573.1	TRAP transporter substrate-binding protein
Aave_2252	140.855	191.424	-0.44256	0.0082117	0.041067	AAVE_RS11245	WP_011795366.1	sugar ABC transporter permease
Aave_2295	128.784	175.537	-0.44682	0.0097723	0.0474	AAVE_RS11445	WP_011795409.1	DUF2322 family protein
Aave_0100	5834.42	7960.39	-0.44825	0.00052695	0.0042364	AAVE_RS00495	WP_011793291.1	acetyl-CoA hydrolase/transferase family protein
Aave_2829	217.048	296.177	-0.44844	0.0020401	0.013384	AAVE_RS14100	WP_049762164.1	PQQ-dependent sugar dehydrogenase
Aave_1952	379.418	517.97	-0.44908	0.00039626	0.0032993	AAVE_RS09800	WP_041827351.1	OpgC domain-containing protein
Aave_2161	1092.21	1491.73	-0.44974	6.52e-05	0.00066788	AAVE_RS10795	WP_011795275.1	DUF3488 domain-containing transglutaminase family protein
Aave_2509	310.593	424.292	-0.45003	0.00068145	0.0051673	AAVE_RS12520	WP_011795609.1	GntR family transcriptional regulator
Aave_2987	2116.61	2893.42	-0.45102	9.1e-06	0.00011368	AAVE_RS14930	WP_011796064.1	SDR family oxidoreductase
Aave_3184	1235.95	1692.48	-0.45352	0.0026206	0.016235	AAVE_RS15930	WP_011796257.1	ribonuclease
Aave_3935	551.813	757.233	-0.45656	0.00011131	0.0010721	AAVE_RS19565	WP_011796965.1	SDR family oxidoreductase
Aave_0166	1231.32	1691.99	-0.45852	0.0041915	0.023703	AAVE_RS00820	WP_116212596.1	aromatic-ring-hydroxylating dioxygenase subunit beta
Aave_2431	602.933	828.757	-0.45895	8.53e-05	0.00084959	AAVE_RS12110	WP_011795535.1	FAD-binding oxidoreductase
Aave_3643	2858.65	3937.8	-0.46205	3.58e-06	4.93e-05	AAVE_RS18150	WP_011796689.1	Tim44 domain-containing protein
Aave_0311	394.726	544.438	-0.46392	0.00019694	0.0017862	AAVE_RS01530	WP_011793496.1	phosphoadenosine phosphosulfate reductase family protein
Aave_3156	250.74	345.848	-0.46394	0.0011718	0.0083511	AAVE_RS15790	WP_011796229.1	PilZ domain-containing protein
Aave_1956	374.571	517.023	-0.46499	0.00026292	0.0022827	AAVE_RS09820	WP_011795082.1	CHASE3 domain-containing protein
Aave_1612	738.259	1019.39	-0.46551	3.06e-05	0.00034138	AAVE_RS08000	WP_011794747.1	virulence-associated E family protein
Aave_3494	284.915	393.999	-0.46766	0.00060038	0.0047132	AAVE_RS17430	WP_011796546.1	DUF1294 domain-containing protein
Aave_0099	518.045	717.344	-0.46959	0.0004397	0.0036102	AAVE_RS00490	WP_011793290.1	hotdog fold thioesterase
Aave_1446	987.851	1368.3	-0.47002	0.0070899	0.036491	AAVE_RS07165	WP_011794587.1	PA2169 family four-helix-bundle protein
Aave_2730	368.985	511.838	-0.47213	0.00022341	0.0019802	AAVE_RS13615	WP_011795820.1	DsbC family protein
Aave_2167	356.914	495.402	-0.47302	0.00022333	0.0019802	AAVE_RS10820	WP_011795281.1	mechanosensitive ion channel
Aave_3956	2473.59	3441.78	-0.47655	4.8e-05	0.00051509	AAVE_RS19670	WP_011796986.1	translocation/assembly module TamB domain-containing protein
Aave_2162	835.965	1167.78	-0.48225	1.46e-05	0.00017527	AAVE_RS10800	WP_011795276.1	DUF58 domain-containing protein
Aave_2247	144.976	202.683	-0.48341	0.0033741	0.020077	AAVE_RS11220	WP_011795361.1	dihydrodipicolinate synthase family protein
Aave_2691	334.012	468.632	-0.48856	0.00017176	0.0015762	AAVE_RS13415	WP_011795786.1	DUF3275 family protein
Aave_2024	360.112	505.382	-0.48893	0.00014378	0.0013541	glgB	WP_011795148.1||glgB	1%2C4-alpha-glucan branching protein GlgB
Aave_1166	740.604	1040.88	-0.49104	1.34e-05	0.00016169	mqo	WP_011794311.1||mqo	malate dehydrogenase (quinone)
Aave_0864	4729.68	6652.68	-0.49219	4.89e-07	7.92e-06	AAVE_RS04255	WP_011794020.1	ribonucleoside-diphosphate reductase subunit alpha
Aave_3760	1442.52	2033.8	-0.49559	2.23e-06	3.23e-05	AAVE_RS18715	WP_041828140.1	hypothetical protein
Aave_3926	846.202	1193.13	-0.49568	0.00773	0.038992	AAVE_RS19520	WP_011796956.1	(2Fe-2S)-binding protein
Aave_0591	524.106	740.009	-0.49768	2.7e-05	0.00030455	AAVE_RS02935	WP_011793766.1	AraC family transcriptional regulator
Aave_2724	204.249	288.9	-0.50024	0.0006925	0.0052341	AAVE_RS13585	WP_011795814.1	hypothetical protein
Aave_3442	215.496	305.126	-0.50174	0.0005372	0.0042893	AAVE_RS17185	WP_017438366.1	glycoside hydrolase family 18 protein
Aave_2090	569.683	807.371	-0.50307	1.72e-05	0.00020125	AAVE_RS10480	WP_011795212.1	glutathione S-transferase family protein
-	236.987	335.873	-0.50311	0.00040901	0.0033934	AAVE_RS24980	-	hypothetical protein
Aave_3574	138.456	196.468	-0.50487	0.0026206	0.016235	AAVE_RS17795	WP_011796622.1	SDR family NAD(P)-dependent oxidoreductase
Aave_3302	299.993	425.733	-0.50502	0.00021263	0.00191	AAVE_RS25645	WP_011796367.1	hypothetical protein
Aave_3925	4107.93	5855.61	-0.51141	0.00022124	0.0019731	AAVE_RS19515	WP_011796955.1	c-type cytochrome
Aave_3396	339.752	485.676	-0.51552	6.39e-05	0.00065758	AAVE_RS16955	WP_041828084.1	cellulose binding domain-containing protein
Aave_0744	1411.42	2018.39	-0.51605	0.0031873	0.019205	AAVE_RS03670	WP_011793904.1	tripartite tricarboxylate transporter substrate binding protein
Aave_2255	166.671	238.381	-0.51626	0.0011543	0.0082441	AAVE_RS11260	WP_011795369.1	ABC transporter substrate-binding protein
Aave_4608	461.632	660.969	-0.51784	5.71e-05	0.00059118	AAVE_RS22975	WP_011797612.1	mechanosensitive ion channel family protein
Aave_3031	960.681	1378.35	-0.52082	1.46e-06	2.17e-05	AAVE_RS15165	WP_041827501.1	FAD-dependent oxidoreductase
Aave_2166	358.931	515.224	-0.52149	0.00043754	0.0036045	AAVE_RS24520	WP_011795280.1	type III secretion system YopJ family effector Aave2166
Aave_4602	1963.01	2823.54	-0.52444	0.0032171	0.01934	AAVE_RS22940	WP_041827635.1	fimbrial biogenesis outer membrane usher protein
Aave_0742	1014.22	1459.19	-0.52479	9.19e-05	0.00090973	AAVE_RS03660	WP_011793902.1	fumarylacetoacetate hydrolase family protein
Aave_2629	433.321	623.453	-0.52484	2.15e-05	0.00024634	pstB	pstB||WP_011795725.1	phosphate ABC transporter ATP-binding protein PstB
Aave_4212	2669.43	3843.47	-0.52588	0.00012482	0.0011875	otsA	WP_011797226.1||otsA	alpha%2Calpha-trehalose-phosphate synthase (UDP-forming)
Aave_4250	651.47	938.538	-0.52672	3.86e-06	5.27e-05	AAVE_RS21155	WP_011797264.1	PTS transporter subunit EIIC
Aave_0182	86.0731	124.246	-0.52957	0.0085605	0.042546	AAVE_RS00900	WP_041827182.1	serine hydrolase
Aave_1295	190.868	275.549	-0.52973	0.00038432	0.0032229	AAVE_RS06390	WP_011794438.1	SDR family oxidoreductase
Aave_2752	212.225	306.948	-0.5324	0.0038408	0.02215	AAVE_RS13710	WP_011795842.1	integrating conjugative element protein
Aave_0141	1226.07	1774.47	-0.53334	0.00016625	0.0015378	AAVE_RS00695	WP_011793331.1	glucan biosynthesis protein D
Aave_4206	533.451	773.218	-0.53552	5.88e-06	7.7e-05	AAVE_RS20935	WP_011797220.1	glutathione S-transferase family protein
Aave_3032	530.275	768.71	-0.5357	5.6e-06	7.36e-05	AAVE_RS15170	WP_011796109.1	tRNA glutamyl-Q(34) synthetase GluQRS
Aave_4253	174.054	252.425	-0.53632	0.00048363	0.0039356	AAVE_RS21170	WP_011797267.1	LacI family DNA-binding transcriptional regulator
Aave_4613	89.4847	129.964	-0.5384	0.0062594	0.032999	AAVE_RS23000	WP_041828312.1	exopolysaccharide biosynthesis protein
Aave_3990	208.095	302.497	-0.53968	0.00027111	0.0023376	AAVE_RS19840	WP_011797019.1	transglutaminase family protein
Aave_0165	6348.6	9239.1	-0.54131	5.73e-07	9.25e-06	AAVE_RS00815	WP_011793355.1	aromatic ring-hydroxylating dioxygenase subunit alpha
Aave_4011	109.944	160.017	-0.54146	0.0027632	0.016938	AAVE_RS19945	WP_011797039.1	XdhC family protein
Aave_2512	446.407	649.783	-0.5416	7.56e-06	9.59e-05	meaB	meaB||WP_011795612.1	methylmalonyl Co-A mutase-associated GTPase MeaB
Aave_3064	1439.47	2096.37	-0.54235	1.43e-06	2.15e-05	AAVE_RS15330	WP_011796140.1	class I SAM-dependent methyltransferase
Aave_4251	193.012	281.458	-0.54423	0.00027513	0.0023668	AAVE_RS21160	WP_011797265.1	hexose kinase
Aave_2757	203.776	298.653	-0.55149	0.00019812	0.00179	AAVE_RS13735	WP_011795847.1	TIGR03752 family integrating conjugative element protein
Aave_2721	156.377	229.226	-0.55174	0.00056815	0.0044828	AAVE_RS13575	WP_011795811.1	type II secretion system F family protein
Aave_3984	80.0677	117.442	-0.55266	0.0070164	0.036254	AAVE_RS19810	-	CoA transferase
Aave_2764	544.53	798.719	-0.55268	2.62e-06	3.72e-05	traD	traD||WP_011795854.1	type IV conjugative transfer system coupling protein TraD
Aave_3704	228.342	335.497	-0.55511	0.0043976	0.024689	AAVE_RS18455	WP_011796746.1	2-ketoarginine methyltransferase
Aave_3811	91.5616	134.68	-0.55673	0.0039066	0.022417	AAVE_RS24070	WP_011796843.1	GNAT family N-acetyltransferase
Aave_1963	492.717	725.355	-0.55793	0.0006304	0.0048751	AAVE_RS09855	WP_011795089.1	group 1 truncated hemoglobin
Aave_2453	1047.05	1543.2	-0.5596	0.0068939	0.0357	AAVE_RS12235	WP_011795557.1	phage holin family protein
Aave_2515	936.458	1382.33	-0.56181	2.21e-07	3.83e-06	AAVE_RS12550	WP_011795615.1	acetyl/propionyl/methylcrotonyl-CoA carboxylase subunit alpha
Aave_0324	3197.03	4719.88	-0.56202	1.72e-08	3.5e-07	AAVE_RS01595	WP_011793509.1	MarR family transcriptional regulator
Aave_0411	315.841	468.157	-0.5678	1.28e-05	0.00015525	AAVE_RS02025	WP_011793594.1	glucose/quinate/shikimate family membrane-bound PQQ-dependent dehydrogenase
Aave_4515	79.216	117.421	-0.56782	0.005097	0.027911	AAVE_RS22450	WP_011797521.1	ABC transporter ATP-binding protein
Aave_4168	2343.33	3477.47	-0.56948	1.72e-08	3.5e-07	AAVE_RS20750	WP_011797183.1	hypothetical protein
Aave_0743	661.105	982.672	-0.57183	1.02e-05	0.00012574	AAVE_RS03665	WP_011793903.1	TraB/GumN family protein
Aave_0444	224.295	333.899	-0.57401	4.94e-05	0.00052585	AAVE_RS02190	WP_085947479.1	AraC family transcriptional regulator
Aave_2532	91.6095	136.448	-0.57479	0.0026718	0.01653	AAVE_RS12635	WP_041827996.1	low molecular weight phosphotyrosine protein phosphatase
Aave_2818	719.323	1073.05	-0.577	1.24e-06	1.87e-05	AAVE_RS14045	WP_046059525.1	TolC family outer membrane protein
Aave_3761	128.249	191.66	-0.5796	0.00074337	0.0055735	AAVE_RS18720	WP_081436479.1	hypothetical protein
Aave_0943	1356.54	2030.73	-0.58207	2.69e-08	5.29e-07	tal	tal||WP_011794099.1	transaldolase
Aave_3927	2500.3	3748.65	-0.58427	0.00013248	0.0012552	AAVE_RS19525	WP_011796957.1	FAD-dependent monooxygenase
Aave_1995	1811.37	2716.29	-0.58455	2.85e-06	4.04e-05	AAVE_RS10010	WP_041827935.1	ABC-F family ATP-binding cassette domain-containing protein
Aave_2420	296.24	445.169	-0.58758	8.76e-06	0.00010996	AAVE_RS12065	WP_046059618.1	sorbosone dehydrogenase family protein
Aave_4221	941.258	1416.34	-0.58951	7.31e-07	1.15e-05	AAVE_RS24110	WP_049762210.1	aspartate aminotransferase family protein
Aave_0167	852.488	1284.07	-0.59097	0.007947	0.039829	AAVE_RS00825	WP_011793357.1	non-heme iron oxygenase ferredoxin subunit
Aave_2755	434.403	655.366	-0.59327	1.22e-06	1.85e-05	AAVE_RS13725	WP_011795845.1	conjugative transfer ATPase
Aave_3387	2180.25	3296.07	-0.59625	0.0013408	0.0093357	AAVE_RS16910	WP_011796446.1	cytochrome c
Aave_2628	200.459	303.224	-0.59708	5.33e-05	0.00055901	pstA	WP_011795724.1||pstA	phosphate ABC transporter permease PstA
Aave_2588	139.448	211.174	-0.5987	0.00028995	0.0024785	AAVE_RS12910	WP_011795685.1	tripartite tricarboxylate transporter substrate binding protein
Aave_4597	477.642	723.952	-0.59997	2.96e-06	4.16e-05	AAVE_RS22915	WP_011797602.1	type 1 glutamine amidotransferase
Aave_1599	77.4807	117.462	-0.60029	0.0037126	0.021596	AAVE_RS07930	WP_011794734.1	hypothetical protein
Aave_2025	295.58	449.776	-0.60566	5.25e-06	6.94e-05	AAVE_RS10160	WP_011795149.1	BCCT family transporter
Aave_2454	504.116	768.102	-0.60754	3.07e-07	5.17e-06	AAVE_RS12240	WP_011795558.1	hypothetical protein
-	114.437	174.603	-0.60952	0.0035457	0.020912	AAVE_RS24700	WP_081436463.1	hypothetical protein
Aave_1601	746.735	1140.16	-0.61057	3.87e-08	7.47e-07	AAVE_RS07940	WP_011794736.1	ParB/RepB/Spo0J family partition protein
Aave_2753	123.847	189.595	-0.61436	0.00035979	0.0030281	AAVE_RS13715	WP_041828019.1	TraU family protein
Aave_1462	1536.14	2351.93	-0.61454	2.38e-06	3.41e-05	AAVE_RS07265	WP_011794603.1	efflux RND transporter periplasmic adaptor subunit
Aave_2728	281.535	431.747	-0.61687	4.22e-06	5.72e-05	AAVE_RS13605	WP_116212521.1	hypothetical protein
Aave_4601	894.652	1373.04	-0.61797	0.0042714	0.024096	AAVE_RS22935	WP_011797605.1	molecular chaperone
Aave_2182	206.152	316.51	-0.61854	0.0030107	0.018288	AAVE_RS10895	WP_011795296.1	glyoxylate/hydroxypyruvate reductase A
Aave_2581	829.371	1275.35	-0.62081	1.72e-08	3.5e-07	AAVE_RS12875	WP_011795678.1	molybdopterin-dependent oxidoreductase
Aave_4606	263.15	405.011	-0.62207	0.0014882	0.010222	AAVE_RS22960	WP_116212606.1	gamma-glutamylcyclotransferase
Aave_0109	2588.12	3990.02	-0.62449	3.9e-10	1e-08	AAVE_RS00540	WP_011793299.1	TetR/AcrR family transcriptional regulator
Aave_3705	380.471	587.013	-0.62561	0.0060181	0.03198	AAVE_RS18460	WP_116212347.1	beta-methylarginine biosynthesis bifunctional aminotransferase
Aave_3948	141.418	218.192	-0.62563	0.00066604	0.0050752	AAVE_RS19630	-	type III secretion system chaperone
Aave_3933	1050.74	1621.84	-0.62623	4.57e-09	9.94e-08	AAVE_RS19555	WP_011796963.1	XdhC family protein
Aave_1510	696.279	1075.38	-0.62711	2.32e-08	4.59e-07	AAVE_RS07495	WP_011794649.1	GntR family transcriptional regulator
Aave_4616	284.076	439.764	-0.63045	2.54e-06	3.64e-05	AAVE_RS23020	WP_011797620.1	hypothetical protein
Aave_2160	716.133	1110.28	-0.63262	3.89e-06	5.3e-05	mltB	mltB||WP_081436450.1	lytic murein transglycosylase B
Aave_3847	373.304	579.66	-0.63486	3.39e-07	5.65e-06	AAVE_RS19135	WP_011796879.1	hypothetical protein
Aave_0386	583.14	906.668	-0.63673	3.89e-08	7.48e-07	AAVE_RS01910	WP_116212590.1	galactose oxidase
Aave_2716	324.494	504.669	-0.63714	9.28e-06	0.00011528	tadA	tadA||WP_011795806.1	Flp pilus assembly complex ATPase component TadA
Aave_0037	142.928	222.823	-0.64061	0.0012699	0.0088933	AAVE_RS24140	WP_116212465.1	LysM peptidoglycan-binding domain-containing protein
Aave_3482	53.1875	83.0329	-0.6426	0.0071658	0.036741	AAVE_RS17370	WP_011796534.1	3-oxoacyl-ACP synthase
Aave_4128	54.5606	85.3821	-0.64607	0.0062553	0.032999	AAVE_RS20545	WP_011797143.1	DUF2786 domain-containing protein
Aave_3565	121.807	190.741	-0.64702	0.00017049	0.0015677	AAVE_RS17750	WP_011796613.1	class I SAM-dependent methyltransferase
Aave_3014	80.1598	125.731	-0.64939	0.0012641	0.0088661	AAVE_RS15075	WP_011796091.1	chromate transporter
Aave_3932	5532.35	8695.8	-0.65243	2.36e-11	6.73e-10	AAVE_RS19550	WP_011796962.1	xanthine dehydrogenase family protein molybdopterin-binding subunit
Aave_1606	152.013	239.52	-0.65595	3.86e-05	0.00042403	AAVE_RS07965	WP_133246163.1	hypothetical protein
Aave_2983	312.654	493.123	-0.65738	0.0055124	0.029664	glgX	glgX||WP_011796060.1	glycogen debranching protein GlgX
Aave_4012	269.494	425.303	-0.65824	0.0036752	0.021459	AAVE_RS19950	WP_011797040.1	xanthine dehydrogenase family protein molybdopterin-binding subunit
Aave_4300	96.2391	152.036	-0.65972	0.003496	0.020671	AAVE_RS21385	WP_041827612.1	UPF0104 family protein
Aave_2533	171.617	271.744	-0.66305	2.2e-05	0.00025097	AAVE_RS12640	WP_011795632.1	LysR family transcriptional regulator
Aave_2766	114.725	181.751	-0.66378	0.00016008	0.0014925	AAVE_RS13785	WP_041827467.1	integrating conjugative element protein
Aave_4611	880.274	1395.01	-0.66425	0.00036739	0.0030865	AAVE_RS22990	WP_011797615.1	SDR family oxidoreductase
Aave_3022	86.6135	137.989	-0.67189	0.00062508	0.0048557	AAVE_RS15120	WP_011796099.1	BON domain-containing protein
Aave_2587	89.3148	142.535	-0.67434	0.0065314	0.034202	kdgD	kdgD||WP_011795684.1	5-dehydro-4-deoxyglucarate dehydratase
Aave_4634	3151.53	5038.18	-0.67685	8.52e-12	2.52e-10	AAVE_RS23105	WP_011797635.1	ABC transporter substrate-binding protein
Aave_3928	2478.21	3966.1	-0.67842	0.00016963	0.0015628	AAVE_RS19530	WP_017439066.1	Asp/Glu racemase
Aave_2722	371.132	594.021	-0.67858	3.48e-06	4.84e-05	tadA	WP_041827458.1||tadA	Flp pilus assembly complex ATPase component TadA
Aave_3985	64.8283	103.984	-0.68167	0.0020031	0.013159	AAVE_RS19815	-	DUF1254 domain-containing protein
Aave_1485	441.533	708.324	-0.68189	3.54e-07	5.89e-06	AAVE_RS07385	WP_011794626.1	xanthine dehydrogenase family protein molybdopterin-binding subunit
Aave_1056	320.817	515.405	-0.68396	9.71e-08	1.78e-06	AAVE_RS24330	WP_116212570.1	hypothetical protein
Aave_1595	61.9097	99.4615	-0.68397	0.0019851	0.01306	AAVE_RS07915	WP_085947464.1	type 1 glutamine amidotransferase
Aave_4652	638.967	1026.86	-0.68443	2.56e-06	3.66e-05	AAVE_RS23205	WP_011797653.1	OmpA family protein
Aave_2725	489.722	788.442	-0.68704	1.21e-07	2.18e-06	AAVE_RS13590	WP_041827459.1	type II secretion pathway component PulD-like protein
Aave_0138	5042.7	8143.58	-0.69147	1.63e-12	5.33e-11	AAVE_RS00685	WP_011793328.1	phosphoenolpyruvate carboxykinase (GTP)
Aave_1374	3338.34	5396.59	-0.69292	4.5e-07	7.37e-06	bfr	bfr||WP_011794517.1	bacterioferritin
Aave_0944	2775.71	4492.51	-0.69466	3.1e-12	9.71e-11	pgi	WP_116212572.1||pgi	glucose-6-phosphate isomerase
Aave_2985	528.866	858.074	-0.6982	0.0043916	0.024685	AAVE_RS14920	WP_011796062.1	malto-oligosyltrehalose synthase
Aave_2729	196.122	318.92	-0.70144	1.64e-06	2.42e-05	AAVE_RS13610	WP_041827461.1	hypothetical protein
Aave_2148	49.1256	80.0215	-0.70391	0.0094753	0.046248	AAVE_RS10730	WP_011795263.1	hypothetical protein
Aave_3929	2237.53	3648.92	-0.70556	2.7e-09	6.08e-08	AAVE_RS19535	WP_011796959.1	alpha/beta hydrolase
Aave_2717	54.0947	88.5604	-0.71117	0.0024683	0.015559	AAVE_RS13555	WP_011795807.1	hypothetical protein
Aave_4659	610.947	1002.36	-0.71428	0.0082603	0.041222	AAVE_RS23240	WP_011797660.1	glycosyltransferase family 1 protein
Aave_4170	2768.88	4551.9	-0.71716	2.5e-07	4.28e-06	lysM	lysM||WP_011797185.1	peptidoglycan-binding protein LysM
Aave_2433	443.79	730.249	-0.71851	2.95e-09	6.6e-08	AAVE_RS12120	WP_011795537.1	dihydrolipoyl dehydrogenase
Aave_4252	909.277	1498.75	-0.72097	2.88e-11	8.06e-10	ptsP	WP_011797266.1||ptsP	phosphoenolpyruvate--protein phosphotransferase
Aave_0313	1040.76	1722.74	-0.72706	4.83e-08	9.17e-07	AAVE_RS01540	WP_011793498.1	hypothetical protein
Aave_1631	57.9169	95.8962	-0.72749	0.001263	0.0088661	AAVE_RS23950	WP_011794766.1	hypothetical protein
Aave_3865	182.645	303.043	-0.73048	1.03e-06	1.58e-05	AAVE_RS19225	WP_011796897.1	hypothetical protein
Aave_1487	80.3825	133.541	-0.73233	0.00024909	0.0021789	paoA	paoA	aldehyde dehydrogenase iron-sulfur subunit
Aave_2982	145.248	244.109	-0.749	0.0093726	0.045906	AAVE_RS14905	WP_011796059.1	glucose-1-phosphate adenylyltransferase
Aave_3084	11544.6	19469.8	-0.75402	4.77e-15	2.06e-13	AAVE_RS15425	WP_011796158.1	branched-chain amino acid ABC transporter substrate-binding protein
Aave_3390	182.073	307.267	-0.75497	3.13e-07	5.26e-06	AAVE_RS16925	WP_011796449.1	tripartite tricarboxylate transporter substrate binding protein
Aave_1302	338.404	571.837	-0.75686	3.11e-09	6.92e-08	AAVE_RS06425	WP_011794445.1	alpha/beta fold hydrolase
Aave_4299	277.653	469.475	-0.75777	9.74e-06	0.00012042	clsB	WP_011797312.1||clsB	cardiolipin synthase ClsB
Aave_0497	3239.35	5481.34	-0.75883	1.73e-14	7.1e-13	tssI	WP_011793677.1||tssI	type VI secretion system tip protein VgrG
Aave_1994	3676.28	6235.58	-0.76228	2.79e-12	8.93e-11	AAVE_RS10005	WP_011795119.1	VOC family protein
Aave_4220	756.021	1282.38	-0.76233	2.3e-05	0.00026086	AAVE_RS24105	WP_011797234.1	diaminobutyrate--2-oxoglutarate transaminase family protein
Aave_4298	135.121	229.23	-0.76254	1.54e-05	0.0001841	AAVE_RS21375	WP_011797311.1	endonuclease/exonuclease/phosphatase family protein
Aave_2452	2268.85	3866.22	-0.76896	0.00057051	0.0044938	AAVE_RS12230	WP_041827401.1	DUF883 domain-containing protein
Aave_3867	556.916	949.118	-0.76913	7.5e-06	9.54e-05	AAVE_RS19235	WP_011796899.1	BON domain-containing protein
Aave_3181	119.883	204.8	-0.77259	4.55e-06	6.14e-05	AAVE_RS15915	WP_041827511.1	hypothetical protein
Aave_3931	1282.56	2192.47	-0.77353	1.46e-13	5.29e-12	AAVE_RS19545	WP_011796961.1	isochorismatase family protein
Aave_4013	77.259	132.138	-0.77427	0.00011054	0.0010668	AAVE_RS19955	WP_011797041.1	xanthine dehydrogenase family protein subunit M
Aave_4219	411.137	703.603	-0.77514	6.63e-06	8.55e-05	AAVE_RS21005	WP_011797233.1	SidA/IucD/PvdA family monooxygenase
Aave_2832	82.8419	141.803	-0.77545	0.00063907	0.0049178	AAVE_RS14115	WP_041828027.1	hypothetical protein
Aave_0183	145.162	251.282	-0.79164	7.3e-06	9.32e-05	AAVE_RS00905	WP_011793373.1	serine hydrolase
Aave_2726	148.669	257.752	-0.79388	2.18e-06	3.16e-05	AAVE_RS24035	WP_011795816.1	TcpQ domain-containing protein
Aave_0067	11526.4	20092.5	-0.80172	0.0025851	0.016121	AAVE_RS00325	WP_011793260.1	carboxylesterase family protein
Aave_2727	55.4756	96.748	-0.80238	0.00044367	0.0036295	AAVE_RS13600	WP_041827460.1	lytic transglycosylase domain-containing protein
Aave_2761	55.3453	97.4358	-0.81599	0.00034483	0.0029126	AAVE_RS13755	WP_011795851.1	TIGR03745 family integrating conjugative element membrane protein
Aave_2022	425.85	750.35	-0.81722	6.85e-08	1.28e-06	treS	treS||WP_011795146.1	maltose alpha-D-glucosyltransferase
Aave_3930	2483.44	4376.74	-0.81752	3.43e-16	1.7e-14	AAVE_RS19540	WP_011796960.1	hypothetical protein
Aave_2540	374.549	661.293	-0.82014	1.66e-09	3.86e-08	AAVE_RS12675	WP_011795639.1	NAD(P)H-dependent oxidoreductase
Aave_1461	1458.12	2582.22	-0.8245	1.57e-15	7.18e-14	AAVE_RS07260	WP_011794602.1	efflux RND transporter permease subunit
Aave_1993	427.644	758.055	-0.82589	9.19e-06	0.00011443	AAVE_RS10000	WP_011795118.1	M48 family metalloprotease
Aave_0460	142.906	254.566	-0.83298	1.25e-06	1.87e-05	AAVE_RS02275	WP_011793643.1	hypothetical protein
Aave_3866	283.384	506.326	-0.83731	2.71e-07	4.6e-06	AAVE_RS19230	WP_011796898.1	ferritin-like domain-containing protein
Aave_4658	3401.55	6080.09	-0.8379	4.91e-06	6.57e-05	AAVE_RS23235	WP_011797659.1	non-ribosomal peptide synthetase
Aave_4217	94.8859	169.862	-0.8401	0.0006509	0.0050006	AAVE_RS20995	WP_011797231.1	VOC family protein
Aave_3590	662.833	1189.13	-0.84319	7.43e-14	2.82e-12	AAVE_RS17875	WP_011796638.1	endo-1%2C4-beta-xylanase
Aave_3462	117.819	211.647	-0.84509	6.17e-07	9.83e-06	AAVE_RS17285	WP_011796516.1	peptidase C55
Aave_0261	136.61	245.848	-0.8477	1.36e-07	2.41e-06	AAVE_RS01275	WP_011793446.1	hypothetical protein
Aave_0897	379.718	683.832	-0.84871	1.19e-09	2.8e-08	AAVE_RS04410	WP_116212574.1	pectate lyase
Aave_2756	51.3488	92.989	-0.85673	0.00027124	0.0023376	AAVE_RS13730	WP_011795846.1	TIGR03751 family conjugal transfer lipoprotein
Aave_2109	113.696	206.353	-0.85993	4.78e-07	7.77e-06	AAVE_RS10570	WP_011795229.1	GNAT family N-acetyltransferase
Aave_0684	25.076	45.7213	-0.86656	0.0060634	0.032184	AAVE_RS03390	WP_011793856.1	DUF2285 domain-containing protein
Aave_3434	1577.93	2880.99	-0.86853	1.47e-12	4.85e-11	AAVE_RS17145	WP_011796489.1	pectate lyase
Aave_3090	759.361	1389.43	-0.87164	0.00043183	0.0035638	AAVE_RS15455	WP_011796164.1	ergothioneine biosynthesis protein EgtB
Aave_0256	903.642	1660.22	-0.87755	3.34e-16	1.69e-14	fahA	WP_011793441.1||fahA	fumarylacetoacetase
Aave_4591	27.165	50.015	-0.88061	0.0048072	0.026763	AAVE_RS22885	WP_011797596.1	DUF4398 domain-containing protein
Aave_3198	104.56	192.629	-0.88148	0.00022749	0.0020087	AAVE_RS24775	-	GNAT family N-acetyltransferase
Aave_2023	248.319	458.786	-0.88563	3.22e-06	4.5e-05	AAVE_RS10150	WP_085947467.1	alpha-1%2C4-glucan--maltose-1-phosphate maltosyltransferase family protein
Aave_0446	45.1218	84.1471	-0.89909	0.00025257	0.0022052	AAVE_RS02200	WP_011793629.1	hypothetical protein
Aave_3719	336.279	627.13	-0.8991	9.24e-13	3.1e-11	AAVE_RS18530	WP_011796760.1	TauD/TfdA family dioxygenase
Aave_4215	119.924	224.32	-0.90344	6.53e-08	1.23e-06	AAVE_RS20985	WP_011797229.1	3-oxoacyl-ACP synthase
Aave_0257	1174.81	2202.14	-0.90648	1.2e-16	6.16e-15	AAVE_RS01255	WP_011793442.1	tripartite tricarboxylate transporter substrate binding protein
Aave_1629	71.8696	134.718	-0.90648	0.0062904	0.033126	AAVE_RS08090	WP_011794764.1	carbohydrate-binding protein
Aave_3716	584.448	1097	-0.90841	0.001065	0.0076885	AAVE_RS18515	WP_011796757.1	2OG-Fe(II) oxygenase
Aave_3960	26.5558	50.5532	-0.92878	0.0024792	0.015607	AAVE_RS26095	WP_011796990.1	hypothetical protein
Aave_4126	54.3255	104.26	-0.94049	9.3e-05	0.00091878	AAVE_RS20535	WP_011797141.1	DUF3164 family protein
Aave_0120	1212.61	2337.22	-0.94668	0.0012106	0.0085677	rocF	rocF||WP_011793310.1	arginase
Aave_4592	110.132	213.496	-0.95498	2.22e-08	4.43e-07	AAVE_RS22890	WP_011797597.1	OmpA family protein
Aave_1486	102.97	200.168	-0.95899	1.61e-05	0.00019117	AAVE_RS07390	WP_011794627.1	xanthine dehydrogenase family protein subunit M
Aave_1244	58.261	114.371	-0.97312	6.1e-06	7.96e-05	AAVE_RS06120	WP_041827261.1	hypothetical protein
Aave_1879	260.064	511.219	-0.97508	1.21e-06	1.83e-05	AAVE_RS09440	WP_011795008.1	outer membrane beta-barrel protein
Aave_3718	431.236	848.307	-0.97611	2.2e-10	5.8e-09	AAVE_RS18525	WP_041827558.1	sulfotransferase domain-containing protein
Aave_1624	48.572	95.8023	-0.97993	0.00017864	0.0016266	AAVE_RS08065	WP_011794759.1	DUF3168 domain-containing protein
Aave_3717	1095.85	2168.26	-0.98449	1.96e-05	0.00022749	AAVE_RS18520	WP_041827557.1	aspartate aminotransferase family protein
Aave_2758	136.674	270.616	-0.98551	5.78e-10	1.46e-08	AAVE_RS13740	WP_041827464.1	TIGR03749 family integrating conjugative element protein
Aave_3567	18.2359	36.2174	-0.9899	0.006079	0.032231	AAVE_RS17760	WP_011796615.1	hypothetical protein
Aave_4633	1814.81	3612.8	-0.9933	1.39e-22	1.23e-20	AAVE_RS23100	WP_011797634.1	N-formylglutamate amidohydrolase
Aave_3091	342.517	682.458	-0.99456	6.82e-05	0.00069374	egtD	egtD||WP_011796165.1	L-histidine N(alpha)-methyltransferase
Aave_1627	47.4542	95.2818	-1.0057	1.88e-05	0.00021889	AAVE_RS08080	WP_116212562.1	DUF1799 domain-containing protein
Aave_3714	34.8293	69.9675	-1.0064	0.0084943	0.042345	AAVE_RS18505	-	hypothetical protein
Aave_4340	26.5619	53.578	-1.0123	0.00093055	0.0068204	AAVE_RS21570	WP_041827614.1	hypothetical protein
Aave_4214	45.2436	92.0371	-1.0245	2.02e-05	0.00023402	AAVE_RS20980	WP_041827602.1	DUF861 domain-containing protein
Aave_0463	320.476	665.066	-1.0533	7.86e-12	2.35e-10	sctN	WP_011793646.1||sctN	type III secretion system ATPase SctN
Aave_3715	427.401	891.911	-1.0613	4.95e-06	6.6e-05	AAVE_RS18510	WP_116212343.1	AAA family ATPase
Aave_4500	81.6466	171.278	-1.0689	1.26e-08	2.62e-07	AAVE_RS22375	WP_011797507.1	S24 family peptidase
Aave_1610	107.645	226.607	-1.0739	1.06e-09	2.52e-08	AAVE_RS23935	WP_011794745.1	hypothetical protein
Aave_4127	18.1896	38.6409	-1.087	0.0023684	0.015051	AAVE_RS24100	WP_011797142.1	hypothetical protein
Aave_1626	182.085	391.168	-1.1032	0.00039826	0.0033101	AAVE_RS08075	WP_011794761.1	phage tail assembly chaperone
Aave_4632	420.495	909.398	-1.1128	6.28e-21	4.51e-19	AAVE_RS23095	WP_011797633.1	leucine-rich repeat domain-containing protein
Aave_1615	97.2771	211.951	-1.1236	0.0054342	0.029345	AAVE_RS08020	WP_011794750.1	phage terminase small subunit P27 family
Aave_4216	479.781	1054.47	-1.1361	2.72e-10	7.02e-09	AAVE_RS20990	WP_011797230.1	amino acid adenylation domain-containing protein
Aave_0121	1176.64	2600.12	-1.1439	1.87e-06	2.74e-05	AAVE_RS00600	WP_011793311.1	ornithine cyclodeaminase
Aave_1621	216.424	479.841	-1.1487	0.0006089	0.0047561	AAVE_RS08050	WP_011794756.1	hypothetical protein
Aave_1617	245.928	545.403	-1.1491	0.002303	0.014776	AAVE_RS08030	WP_011794752.1	phage portal protein
Aave_4631	234.365	521.687	-1.1544	2.41e-15	1.06e-13	AAVE_RS23090	WP_041827640.1	hypothetical protein
Aave_4218	104.003	231.654	-1.1553	2.37e-06	3.41e-05	AAVE_RS21000	WP_011797232.1	GNAT family N-acetyltransferase
Aave_4121	45.5126	101.589	-1.1584	3.51e-06	4.86e-05	AAVE_RS20510	WP_011797136.1	hypothetical protein
Aave_1555	70.473	158.891	-1.1729	1.94e-09	4.48e-08	AAVE_RS07720	WP_011794692.1	hypothetical protein
Aave_3395	43.092	98.2334	-1.1888	6.15e-07	9.83e-06	AAVE_RS16950	WP_011796453.1	hypothetical protein
Aave_1391	226.073	521.226	-1.2051	0.00011731	0.0011224	AAVE_RS06865	WP_011794534.1	VirK family protein
Aave_4272	207.635	479.498	-1.2075	2.35e-07	4.03e-06	AAVE_RS21265	WP_011797285.1	organic hydroperoxide resistance protein
Aave_1616	382.342	896.424	-1.2293	0.0015398	0.010527	AAVE_RS08025	WP_041827300.1	terminase large subunit
Aave_2521	22.1891	52.8367	-1.2517	0.00053089	0.0042608	AAVE_RS12580	WP_011795621.1	hypothetical protein
Aave_0478	38.6929	93.1961	-1.2682	0.0011317	0.0080954	AAVE_RS02370	WP_011793660.1	GNAT family N-acetyltransferase
Aave_0479	45.1833	109.186	-1.2729	1.09e-05	0.00013331	AAVE_RS02375	WP_011793661.1	HrpB1 family type III secretion system apparatus protein
Aave_1620	142.846	346.041	-1.2765	0.00021813	0.0019557	AAVE_RS08045	WP_011794755.1	hypothetical protein
Aave_3991	436.342	1059.2	-1.2794	3.37e-16	1.69e-14	AAVE_RS19845	WP_085947500.1	catalase
Aave_0477	173.361	427.234	-1.3012	2.06e-08	4.16e-07	AAVE_RS02365	WP_011793659.1	hypothetical protein
Aave_1618	278.228	689.258	-1.3088	3.72e-06	5.09e-05	AAVE_RS08035	WP_011794753.1	S49 family peptidase
Aave_4339	43.5061	114.93	-1.4015	7.15e-10	1.76e-08	AAVE_RS21565	WP_011797352.1	hypothetical protein
-	14.7764	39.2153	-1.4081	0.00017319	0.0015862	AAVE_RS05330	WP_041827249.1	hypothetical protein
Aave_1635	12.5042	34.031	-1.4444	0.00028787	0.0024672	AAVE_RS08120	WP_011794770.1	hypothetical protein
Aave_1619	1037.84	2834.78	-1.4496	1.98e-05	0.00022906	AAVE_RS08040	WP_011794754.1	phage major capsid protein
Aave_0462	23.2022	63.5941	-1.4546	1.11e-06	1.7e-05	AAVE_RS02285	-	hypothetical protein
Aave_1554	44.508	123.278	-1.4698	7.91e-06	9.98e-05	AAVE_RS07715	WP_011794691.1	hypothetical protein
Aave_0464	89.0847	247.158	-1.4722	6.38e-10	1.58e-08	AAVE_RS02295	WP_011793647.1	HPr kinase
Aave_0188	2979.21	8333.03	-1.4839	2.23e-18	1.3e-16	AAVE_RS00930	WP_011793378.1	Glu/Leu/Phe/Val dehydrogenase
Aave_2603	249.652	710.784	-1.5095	1.27e-29	2.2e-27	AAVE_RS12985	WP_011795700.1	DUF1311 domain-containing protein
Aave_0143	254.389	725.385	-1.5117	2.97e-32	5.79e-30	AAVE_RS00705	WP_116212599.1	hypothetical protein
Aave_0447	110.545	315.714	-1.514	1.91e-21	1.48e-19	AAVE_RS02205	WP_011793630.1	hypothetical protein
Aave_4116	18.0825	52.429	-1.5358	0.003087	0.018702	AAVE_RS25015	WP_081436511.1	helix-turn-helix domain-containing protein
Aave_1625	292.407	853.298	-1.5451	1.45e-05	0.00017398	AAVE_RS08070	WP_041827302.1	hypothetical protein
Aave_4271	44.429	130.451	-1.5539	2.42e-10	6.31e-09	AAVE_RS21260	WP_011797284.1	MarR family transcriptional regulator
Aave_4612	80.634	236.765	-1.554	6.88e-13	2.35e-11	AAVE_RS22995	WP_157050041.1	hypothetical protein
Aave_0467	19.8735	60.7048	-1.611	2.01e-07	3.48e-06	AAVE_RS02310	WP_011793650.1	type III secretion protein
Aave_2598	1001.07	3067.12	-1.6153	2.83e-33	6e-31	AAVE_RS12960	WP_011795695.1	TonB-dependent receptor
Aave_2602	596.387	1837.67	-1.6236	1.99e-48	1.03e-45	AAVE_RS12980	WP_011795699.1	acyl-CoA dehydrogenase family protein
Aave_4728	99.1931	310.529	-1.6464	1.31e-12	4.37e-11	AAVE_RS23555	WP_041828336.1	hypothetical protein
Aave_0458	31.5005	99.8388	-1.6642	4.84e-09	1.04e-07	AAVE_RS02265	WP_041827202.1	ribonuclease inhibitor
Aave_0466	102.641	328.42	-1.6779	3.32e-09	7.35e-08	sctJ	sctJ||WP_011793649.1	type III secretion inner membrane ring lipoprotein SctJ
Aave_2177	46.4839	149.38	-1.6842	2.25e-15	1e-13	AAVE_RS10870	WP_011795291.1	hypothetical protein
Aave_4254	35.7537	115.416	-1.6907	8.08e-13	2.73e-11	AAVE_RS21175	WP_011797268.1	hypothetical protein
Aave_2599	668.697	2163.18	-1.6937	2.11e-27	2.9e-25	AAVE_RS12965	WP_011795696.1	superoxide dismutase family protein
Aave_1090	184.21	609.238	-1.7257	1.22e-27	1.73e-25	AAVE_RS05345	WP_011794242.1	hypothetical protein
Aave_1574	444.793	1472.84	-1.7274	3.06e-50	1.79e-47	AAVE_RS07810	WP_011794711.1	LysE family transporter
Aave_2601	96.2024	321.308	-1.7398	1.16e-26	1.47e-24	AAVE_RS12975	WP_011795698.1	TfoX/Sxy family protein
Aave_0465	33.1228	111.091	-1.7458	5.26e-13	1.82e-11	AAVE_RS02300	WP_011793648.1	type III secretion protein
Aave_0454	7.72185	25.9577	-1.7491	0.0091045	0.044812	AAVE_RS02245	WP_011793637.1	type III secretion protein
Aave_4124	10.3105	35.1449	-1.7692	2.17e-05	0.00024829	AAVE_RS20525	WP_011797139.1	hypothetical protein
Aave_0449	14.7978	53.632	-1.8577	5.78e-08	1.09e-06	sctR	sctR||WP_011793632.1	type III secretion system export apparatus subunit SctR
Aave_0473	181.227	668.26	-1.8826	1.37e-28	2.21e-26	AAVE_RS02345	WP_011793655.1	hypothetical protein
Aave_2604	1935.38	7603.83	-1.9741	4.45e-47	2.08e-44	AAVE_RS12990	WP_011795701.1	CoA-acylating methylmalonate-semialdehyde dehydrogenase
Aave_0461	286.698	1132.74	-1.9822	1.86e-26	2.29e-24	AAVE_RS02280	WP_011793644.1	hypothetical protein
Aave_2600	572.757	2270.97	-1.9873	1.77e-71	1.37e-68	mmsB	mmsB||WP_011795697.1	3-hydroxyisobutyrate dehydrogenase
Aave_0451	13.387	55.0635	-2.0403	3.93e-09	8.62e-08	AAVE_RS23915	WP_011793634.1	hypothetical protein
Aave_0480	426.141	1822.62	-2.0966	3.99e-33	8.1e-31	AAVE_RS02380	WP_011793662.1	hypothetical protein
Aave_0476	24.2255	104.245	-2.1054	9.8e-16	4.63e-14	AAVE_RS02360	WP_011793658.1	lytic transglycosylase domain-containing protein
Aave_0452	47.6696	205.453	-2.1077	8.67e-14	3.27e-12	sctV	sctV||WP_011793635.1	type III secretion system export apparatus subunit SctV
-	22.7668	98.3007	-2.1103	4.2e-15	1.83e-13	AAVE_RS19835	WP_116212336.1	hypothetical protein
Aave_3452	71.1094	307.441	-2.1122	5.49e-30	9.87e-28	AAVE_RS17235	WP_116212512.1	hypothetical protein
Aave_0468	42.1834	191.28	-2.1809	9.42e-20	6.2e-18	AAVE_RS02315	WP_011793651.1	HrpB1 family type III secretion system apparatus protein
Aave_0459	33.2808	171.611	-2.3664	1.17e-15	5.48e-14	AAVE_RS02270	WP_011793642.1	hypothetical protein
Aave_0471	24.6497	136.116	-2.4652	1.79e-22	1.55e-20	AAVE_RS02335	WP_011793653.1	hypothetical protein
Aave_0475	41.3857	235.76	-2.5101	2.53e-21	1.91e-19	AAVE_RS02355	WP_011793657.1	methyltransferase regulatory domain-containing protein
Aave_0450	34.4146	211.555	-2.6199	5.92e-20	4.01e-18	sctQ	sctQ||WP_116212455.1	type III secretion system cytoplasmic ring protein SctQ
Aave_0470	4.7034	38.9983	-3.0516	7.43e-11	2.02e-09	AAVE_RS02330	WP_011793652.1	hypothetical protein
Aave_0472	2.99197	25.2362	-3.0763	1.52e-07	2.68e-06	AAVE_RS02340	WP_011793654.1	hypothetical protein
Aave_0474	68.7706	599.034	-3.1228	1.08e-21	8.69e-20	sctC	WP_011793656.1||sctC	type III secretion system outer membrane ring subunit SctC
Aave_0469	2.042	20.9507	-3.3589	4.53e-07	7.41e-06	AAVE_RS02325	WP_011793652.1	hypothetical protein
-	22.2466	463.178	padj：adjusted pvalue，less than 0.05 were assigned as differentially expressed genes; log2FoldChange=log2(readcount_ΔyggS/readcount_XjL12)	1.46e-21	1.15e-19	AAVE_RS25495	WP_133246181.1	hypothetical protein
